# Supplementary material for: The successful accomplishment of nutritional and clinical outcomes via the implementation of a multidisciplinary nutrition support team in the neonatal intensive care unit
Source: BMC Pediatr. 2016 Jul 28;16:113. doi: 10.1186/s12887-016-0648-0 (PMC4963950; doi:10.1186/s12887-016-0648-0)
Supplement: Additional file 1: — Raw_data_NST. (XLSX 2379 kb) [file 12887_2016_648_MOESM1_ESM.xlsx]

## Sheet: Basal characteristics_all
		제제 <7일내 단군 =1, 아닌군=0																																					morbidity				PDA code	PDA code		BPD code		IVH code
#	pre/post	S-TPN	day	<1250	<1000	600미만 제외	PROM	CAM	Olio/poly	oligo	PIH	DM	Steroid	str ©	Birth w	Bwt %	SGA	HC	HC%	Ht	Ht%	birth z score	birth zscore <-2	birth zscore <-3	weight	weight	GA(<30)	GA(28주)	GA	w	d	GA 합계	Delivery	deliv.c	Sex	sex.c	AS1	AS5	full feeding (≥120)	c-line duration	RDS	PDA			BPD		IVH	IVH code	ROP
1	0	0	7	0	0	1	0	1	0	0	0	0	1	0	960	50-90	0	25.5	50-90	36	50-90	0.45	0	0			0	0	26+1	26	1	26.1429	CS	1	F	1	2	7			0	1	1	0	1	0	0	0	0
2	0	1	2	0	0	1	1	0	0	0	1	0	1	0	870	10-49	0	24.5	50-90	33.5	10-49	-0.04	0	0			0	0	26+1	26	1	26.1429	CS	1	F	1	2	7			1	1,2	1	1	2	1	1	0	op
3	0	1	4	0	0	1	1	0	0	0	0	0	2	2	860	50-90	0	24.1	50-90	30	10-49	0.59	0	0			0	0	25+3	25	3	25.4286	CS	1	F	1	4	7			1	1,2	1	1	2	1	1	0	3
4	0	1	2	0	0	1	1	0	0	0	0	0	2	2	746	10-49	0	23	10-49	32.5	10-49	-0.16	0	0			0	0	25+3	25	3	25.4286	CS	1	F	1	2	7			1	1	1	0	1	0	0	0	3
5	0	1	2	0	0	0	1	0	0	0	0	0	2	2	580	3-9	1	21.8	10-49	29.8	3-9	-1.25	0	0			0	0	25+3	25	3	25.4286	VD	0	F	1	3	6			1	1,2	1	1	3	1	1	0	1
6	0	1	5	0	0	1	0	1	0	0	0	0	2	2	910	3-9	1	22.5	<3	36	3-9	-0.85	0	0			0	1	28+6	28	6	28.8571	CS	1	M	0	3	7			0	1	1	0	0	0	1	0	1
7	0	0	.	1	1	1	0	0	0	0	0	0	2	2	1810	90-97	0	28.5	50-90	46	>97	1.81	0	0			0	1	29+0	29	0	29	CS	1	M	0	6	8			0	0	0	0	0	0	0	0	0
8	0	0	.	0	0	0	0	0	1	1	0	0	2	2	498	<3	1	21	<3	28	<3	-1.79	0	0			0	0	25+3	25	3	25.4286	CS	1	F	1	5	7			0	1	1	0	1	0	0	0	0
9	0	1	4	0	0	1	1	1	0	0	0	0	2	2	810	10-49	0	22.5	10-49	33.5	10-49	0.26	0	0			0	0	25+6	25	6	25.8571	VD	0	M	0	6	7			0	1	1	0	1	0	0	0	2
10	0	1	6	0	0	1	0	1	2	0	0	0	2	2	860	10-49	0	23	10-49	32.5	3-9	-0.09	0	0			0	0	26+0	26	0	26	CS	1	F	1	3	6			1	1	1	0	1	0	0	0	2
11	0	1	6	0	0	0	0	0	1	1	0	0	2	2	430	<3	1	20.2	<3	36.5	50-90	-2.41	1	0			0	0	26+0	26	0	26	CS	1	F	1	6	7			0	1	1	0	2	1	4, pvl	1	op
12	0	0	.	0	0	0	1	0	2	0	0	0	2	2	582	10-49	1	22	10-49	30.5	10-49	-0.72	0	0			0	0	24+2	24	2	24.2857	VD	0	M	0	3	6			1	1,2	1	1	3	1	3. PVL	1	0
13	0	1	5	0	0	1	0	1	0	0	0	0	2	2	940	10-49	0	25	10-49	35	10-49	1.11	0	0			0	0	25+6	25	6	25.8571	CS	1	M	0	1	5			1	1	1	0	1	0	0	0	0
14	0	0	.	0	1	1	0	0	0	0	0	0	2	2	1220	10-49	0	27	50-90	38.5	50-90	0.36	0	0			0	1	28+0	28	0	28	VD	0	F	1	4	6			1	1	1	0	0	0	0	0	OP
15	0	1	4	0	0	1	0	0	0	0	0	0	0	0	740	10-49	0	24	10-49	31	3-9	-0.74	0	0			0	0	26+3	26	3	26.4286	VD	0	M	0	6	6			0	1	1	0	3	1	0	0	OP
16	0	1	3	0	0	1	0	0	0	0	0	0	0	0	960	50-90	0	24.3	10-49	35	10-49	0.45	0	0			0	0	26+4	26	4	26.5714	CS	1	M	0	5	7			0	1	1	0	1	0	0	0	2
17	0	1	4	0	0	1	1	0	0	0	0	0	0	0	730	10-49	0	23.7	10-49	33	3-9	-0.79	0	0			0	0	26+4	26	4	26.5714	CS	1	M	0	6	6			1	1	1	0	2	1	0	0	OP
18	0	1	5	1	1	1	0	0	0	0	0	0	2	2	1360	10-49	0	28	50-90	399.5	50-90	0.28	0	0			0	1	29+3	29	3	29.4286	CS	1	M	0	1	5			0	1	1	0	0	0	1	0	0
19	0	1	6	0	0	0	0	0	0	0	1	0	2	2	570	<3	1	22.8	<3	30.5	<3	-2.17	1	0			0	1	28+0	28	0	28	CS	1	M	0	5	7			1	1	1	0	3	1	1	0	OP
20	0	1	3	0	1	1	0	0	2	0	0	0	2	2	1080	10-49	0	27.5	10-49	37	10-49	-1.11	0	0			1	1	30+1	30	1	30.1429	CS	1	F	1	1	6			1	2	1	1	2	1	2	1	0
21	0	1	2	0	0	1	1	0	0	0	0	0	2	2	810	10-49	0	23.7	10-49	35	10-49	-0.36	0	0			0	0	26+4	26	4	26.5714	CS	1	M	0	1	1			1	1,2	1	1	2	1	1	0	op
22	0	1	2	0	0	1	1	0	0	0	0	0	2	2	724	10-49	0	23.8	10-49	33.5	10-49	-0.82	0	0			0	0	26+4	26	4	26.5714	CS	1	F	1	1	4			0	1	1	0	2	1	0	0	2
23	0	1	3	0	0	1	1	0	0	0	1	0	0	0	980	3-9	1	27	10-49	37	3-9	-1.41	0	0			1	1	30+2	30	2	30.2857	CS	1	F	1	6	8			0	1	1	0	0	0	0	0	0
24	0	0	.	0	0	1	0	0	0	0	0	0	2	2	722	<3	1	25.5	<3	32.5	<3	-2.88	1	0			1	1	32+0	32	0	32	CS	1	F	1	1	4			0	1	1	0	0	0	0	0	0
25	0	1	4	0	0	1	1	1	1	1	0	0	2	2	876	10-49	0	24.2	50-90	34	10-49	0.69	0	0			0	0	25+6	25	6	25.8571	CS	1	M	0	1	4			1	1	1	0	1	0	0,PVL	1	0
26	0	0	.	0	1	1	1	0	1	1	0	0	2	2	1220	10-49	0	26.5	3-9	40	10-49	-1.6	0	0			1	1	32+0	32	0	32	CS	1	M	0	7	8			0	0	0	0	0	0	0	0	0
27	0	0	.	0	0	1	1	0	1	1	0	0	1	0	710	10-49	0	21.5	10-49	33.3	50-90	-0.4	0	0			0	0	25+0	25	0	25	VD	0	F	1	6	7			0	1	1	0	1	0	0	0	OP
28	0	0	.	0	0	1	0	0	1	1	0	0	2	2	720	<3	1	26	10-49	30	<3	-2.2	1	0			1	1	30+0	30	0	30	CS	1	M	0	4	7			0	1	1	0	1	0	1	0	0
29	0	0	.	0	1	1	0	0	0	0	0	0	2	2	1210	10-49	0	24.3	10-49	36.5	10-49	0.31	0	0			0	1	28+3	28	3	28.4286	VD	0	M	0	6	7			0	0	0	0	0	0	1	0	OP
30	0	1	2	0	1	1	0	0	0	0	0	0	2	2	1100	10-49	0	26.7	10-49	37	10-49	-0.11	0	0			0	1	28+3	28	3	28.4286	VD	0	M	0	7	8			0	1	1	0	1	0	0	0	OP
31	0	0	7	0	1	1	0	0	0	0	0	0	2	2	1100	10-49	0	26	10-49	37	10-49	-0.11	0	0			0	1	28+3	28	3	28.4286	VD	0	M	0	5	8			0	1	1	0	1	0	0	0	0
32	0	1	4	0	0	1	0	0	0	0	0	0	1	0	980	<3	1	26.2	<3	39	<3	-2.22	1	0			1	1	32+3	32	3	32.4286	CS	1	F	1	4	8			0	0	0	0	0	0	0	0	0
33	0	1	4	1	1	1	0	0	0	0	1	1	1	0	1410	10-49	0	24.5	3-9	41.5	50-90	0.45	0	0			0	1	29+5	29	5	29.7143	CS	1	F	1	1	4			0	1	1	0	0	0	1	0	0
34	0	0	.	1	1	1	0	0	0	0	1	1	1	0	1360	10-49	0	28	50-90	40	50-90	0.28	0	0			0	1	29+5	29	5	29.7143	CS	1	F	1	7	8			0	0	0	0	0	0	0	0	0
35	0	1	2	0	1	1	0	0	0	0	1	1	1	0	1070	10-25	0	26.8	10-49	36.5	10-49	-0.71	0	0			0	1	29+5	29	5	29.7143	CS	1	F	1	5	7			0	1	1	0	0	0	0	0	2
36	0	1	2	0	1	1	0	0	0	0	1	0	2	2	1050	10-49	0	27	10-49	37	10-49	-1.2	0	0			1	1	30+3	30	3	30.4286	CS	1	F	1	6	8			0	0	0	0	0	0	0	0	2
37	0	1	3	0	1	1	1	0	0	0	0	0	2	2	1120	<3	1	25.3	<3	38	<3	0.57	0	0			0	0	27+2	27	2	27.2857	VD	0	F	1	5	8			0	0	0	0	0	0	1	0	0
38	0	1	6	0	0	1	1	0	0	0	0	0	2	2	780	10-49	0	23.5	10-49	34	10-49	0.06	0	0			0	0	25+6	25	6	25.8571	CS	1	F	1	6	7			1	1	1	0	2	1	1	0	OP
39	0	0	.	0	0	1	0	0	0	0	0	0	2	2	710	10-49	0	23	10-49	33	10-49	-0.4	0	0			0	0	25+6	25	6	25.8571	CS	1	F	1	7	8			1	1	1	0	3	1	1	0	0
40	0	1	3	0	1	1	0	0	1	1	0	0	2	2	1090	<3	1	28	10-49	38.5	3-9	-1.94	0	0			1	1	32+0	32	0	32	CS	1	F	1	5	7			0	0	0	0	0	0	0	0	0
41	0	0	.	0	0	1	1	0	2	0	0	0	1	0	730	10-49	0	24.3	10-49	33.5	10-49	-0.79	0	0			0	0	26+3	26	3	26.4286	CS	1	F	1	3	6			1	0	0	0	NA	.	4	1	NA
42	0	1	4	1	1	1	1	0	2	0	0	0	1	0	1690	90-97	0	32	>97	43.5	>97	2.18	0	0			0	1	28+5	28	5	28.7143	VD	0	M	0	4	7			0	1	1	0	0	0	0	0	0
43	0	0	.	0	1	1	1	0	0	0	0	0	2	2	1060	10-49	0	27.5	50-90	34	3-9	-0.26	0	0			0	1	28+5	28	5	28.7143	VD	0	F	1	7	8			0	1	1	0	0	0	1	0	0
44	0	1	3	0	0	1	0	1	0	0	1	0	2	2	720	3-9	1	21.7	<3	33	3-9	-1.24	0	0			0	0	27+3	27	3	27.4286	VD	0	F	1	1	2			1	1	1	0	1	0	2	1	OP
45	0	0	.	0	0	1	0	0	0	0	0	0	0	0	890	<3	1	20.5	<3	27	<3	-1.68	0	0			1	1	30+6	30	6	30.8571	CS	1	M	0	7	8			0	1	1	0	1	0	0	0	0
46	0	1	4	0	0	1	1	0	0	0	0	0	1	0	760	50-90	0	22.5	10-50	33	50-90	0.76	0	0			0	0	24+5	24	5	24.7143	CS	1	M	0	1	5			1	1,2	1	1	3	1	2	1	0
47	0	1	3	0	0	1	0	1	0	0	0	0	2	2	816	10-49	0	24.2	10-49	38	50-90	-0.33	0	0			0	0	26+4	26	4	26.5714	VD	0	F	1	5	5			0	1	1	0	1	0	1	0	2
48	0	1	2	0	0	1	0	0	0	0	0	0	0	0	920	50-90	0	25	50-90	34	50-90	2.03	0	0			0	0	24+6	24	6	24.8571	CS	1	F	1	1	5			1	1	1	0	2	1	0	0	0
49	0	0	.	1	1	1	1	1	0	0	0	0	0	0	1650	90-97	0	30	90-97	42.5	90-97	1.27	0	0			0	1	29+2	29	2	29.2857	VD	0	M	0	2	7			0	0	0	0	0	0	2	1	0
50	0	1	4	1	1	1	1	1	0	0	0	0	2	2	1250	50-90	0	26.3	10-49	38.5	50-90	0.48	0	0			0	1	28+5	28	5	28.7143	CS	1	M	0	1	3			1	0	0	0	2	1	0	0	0
51	0	0	.	0	0	1	0	1	0	0	0	0	0	0	850	10-49	0	22.5	10-49	36	10-49	-0.66	0	0			0	0	27+0	27	0	27	VD	0	M	0	6	8			0	1	1	0	1	0	0	0	0
52	0	1	3	1	1	1	0	0	0	0	0	0	2	2	1290	10-49	0	29	50-90	41	50-90	0.04	0	0			0	1	29+0	29	0	29	CS	1	M	0	6	7			0	0	0	0	0	0	0	0	0
53	0	1	2	0	0	1	0	0	0	0	0	0	2	2	940	10-49	0	26.3	10-49	38	10-49	-1.15	0	0			0	1	29+0	29	0	29	CS	1	F	1	5	6			0	1	1	0	0	0	0	0	0
54	0	1	4	0	0	1	0	1	0	0	1	0	2	2	840	<3	1	28	<3	34.5	<3	-2.58	1	0			1	1	32+3	32	3	32.4286	CS	1	F	1	2	7			0	1	1	0	0	0	1	0	0
55	0	1	2	0	0	1	0	0	0	0	0	0	0	0	650	50-90	0	22	50-90	30.5	10-49	0.77	0	0			0	0	23+5	23	5	23.7143	VD	0	M	0	2	5			1	1	1	0	3	1	2, PVL	1	OP
56	0	0	7	0	0	1	1	0	2	0	0	0	2	2	730	10-49	0	23.5	10-49	33	10-49	-0.79	0	0			0	0	26+2	26	2	26.2857	VD	0	M	0	5	7			1	1	1	0	1	0	1	0	2
57	0	0	.	0	0	1	0	0	1	1	0	0	2	2	690	3-9	1	22	3-9	31.5	3-9	-1.01	0	0			0	0	26+2	26	2	26.2857	VD	0	M	0	6	7			1	1	1	0	0	0	1	0	OP
58	0	1	4	0	1	1	1	0	1	1	1	0	2	2	1100	10-49	0	24.5	10-49	38.5	50-90	-0.11	0	0			0	1	28+3	28	3	28.4286	VD	0	F	1	7	7			0	0	0	0	1	0	0	0	0
59	0	1	6	0	0	1	1	1	0	0	0	0	2	2	860	10-49	0	23.5	3-9	34	10-49	-0.61	0	0			0	0	27+3	27	3	27.4286	CS	1	F	1	2	5			1	1	1	0	2	1	1	0	2
60	0	1	4	0	0	1	1	0	0	0	0	0	2	2	920	10-49	0	25	10-49	35	10-49	-0.34	0	0			0	0	27+3	27	3	27.4286	CS	1	M	0	4	6			1	2	1	1	3	1	0	0	3
61	0	0	.	0	0	1	1	1	0	0	0	0	2	2	730	3-10	1	23.2	3-9	31.1	<3	-1.2	0	0			0	0	27+3	27	3	27.4286	CS	1	F	1	2	4			1	1	1	0	NA	.	0	0	1
62	0	0	.	0	0	1	1	1	0	0	0	0	2	2	910	3-9	1	24.5	3-9	35.5	3-9	-1.258	0	0			0	1	29+1	29	1	29.1429	CS	1	F	1	4	7			0	1	1	0	1	0	0	0	2
63	0	1	4	1	1	1	1	0	1	1	0	0	2	2	1340	50-90	0	27.5	50-90	38	10-49	0.82	0	0			0	1	28+5	28	5	28.7143	VD	0	M	0	6	7			0	0	0	0	1	0	1	0	0
64	0	0		0	0	1	0	0	0	0	1	0	2	2	860	<3	1	25	<3	33	<3	-1.42	0	0			0	1	29+4	29	4	29.5714	CS	1	M	0	7	7			0	1	1	0	1	0	0	0	2
65	0	1	6	0	0	0	1	1	1	1	0	0	2	2	550	10-49	0	21	10-49	29.5	10-49	-0.98	0	0			0	0	24+1	24	1	24.1429	CS	1	F	1	3	7			1	0	0	0	2	1	1	0	0
66	0	0	.	0	0	1	1	0	0	0	0	0	2	2	680	50-90	0	21	10-49	31	10-49	1.08	0	0			0	0	23+4	23	4	23.5714	VD	0	M	0	1	2			1	1	1	0	0	0	0	0	1
67	0	1	5	1	1	1	1	0	0	0	0	0	2	2	1320	50-90	0	26.3	50-90	39	50-90	0.75	0	0			0	1	28+2	28	2	28.2857	VD	0	F	1	1	2			1	0	0	0	1	0	0	0	0
68	0	0	.	0	0	0	0	0	1	1	0	0	2	2	420	<3	1	20	<3	28.5	<3	2.3	0	0			0	0	25+1	25	1	25.1429	CS	1	F	1	3	4			1	1	1	0	2	1	0	0	0
69	0	0	.	0	0	1	0	0	0	0	1	0	2	2	870	3-9	1	25	<3	24	<3	-1.39	0	0			0	1	29+0	29	0	29	CS	1	F	1	4	7			1	1	1	0	1	0	0	0	0
70	0	1	5	0	0	0	0	0	1	1	0	0	1	0	530	<3	1	22	<3	29	<3	-2.32	1	0			0	1	28+3	28	3	28.4286	CS	1	F	1	4	6			0	0	0	0	0	0	1	0	OP
71	0	0	.	0	0	1	1	0	0	0	0	0	0	0	860	50-90	0	25	50-90	34.5	10-49	-0.09	0	0			0	0	26+3	26	3	26.4286	VD	0	M	0	2	6			0	0	0	0	1	0	0	0	OP
72	0	1	6	0	0	1	0	0	1	1	1	0	0	0	800	<3	1	26	10-49	30.5	<3	-1.96	0	0			1	1	30+2	30	2	30.2857	CS	1	F	1	4	7			0	0	0	0	0	0	0	0	0
73	0	1	3	0	1	1	1	0	0	0	0	0	2	2	1110	10-49	0	27.5	10-49	37	10-49	-1.45	0	0			1	1	31+3	31	3	31.4286	VD	0	M	0	4	7			1	0	0	0	2	1	1	0	0
74	0	1	5	0	1	1	1	0	0	0	0	0	0	0	1010	10-49	0	25.5	10-49	35.5	3-9	-0.46	0	0			0	1	28+4	28	4	28.5714	VD	0	F	1	2	5			1	1	1	0	1	0	1	0	0
75	0	0	.	0	0	1	1	1	0	0	0	0	0	0	650	10-49	0	19.5	3-9	29.5	10-49	0.77	0	0			0	0	23+4	23	4	23.5714	VD	0	M	0	1	4			0	2	1	1	3	1	2	1	OP
76	0	0	.	0	0	1	0	0	0	0	0	0	2	2	620	<3	1	22.8	<3	30	<3	-2.5	1	0			1	1	30+2	30	2	30.2857	CS	1	M	0	2	7			0	1,2	1	1	3	1	1	0	0
77	0	1	4	0	1	1	0	0	0	0	1	0	2	2	1020	10-49	0	26	10-49	36	10-49	-0.42	0	0			0	1	28+0	28	0	28	CS	1	M	0	3	6			0	2	1	1	1	0	1	0	0
78	0	1	3	0	0	1	1	0	0	0	0	1	2	2	760	10-49	0	22	10-49	31.3	10-49	0.73	0	0			0	0	24+5	24	5	24.7143	VD	0	F	1	1	5			0	1,2	1	1	2	1	OP	1	0
79	0	0	.	0	0	1	1	0	0	0	0	0	2	2	680	<3	1	22	10-49	32.5	10-49	0.08	0	0			0	0	24+6	24	6	24.8571	CS	1	F	1	2	4			1	1,2	1	1	2	1	4	1	OP
80	0	1	5	0	0	1	1	0	0	0	0	0	0	0	770	50-90	0	23.5	50-90	34	50-90	0.81	0	0			0	0	24+6	24	6	24.8571	CS	1	M	0	1	2			0	2	1	1	2	1	2	1	OP
81	0	1	.	0	0	1	1	1	0	0	0	0	1	0	630	10-49	0	20.5	3-9	31	10-49	-0.33	0	0			0	0	24+4	24	4	24.5714	VD	0	F	1	2	5			0	1	1	0	3	1	1	0	0
82	0	1	2	0	0	1	1	1	1	1	0	0	0	0	690	10-49	0	23.5	10-49	27	<3	-0.53	0	0			0	0	25+5	25	5	25.7143	CS	1	M	0	3	6			1	OP	1	1	3	1	4	1	OP
83	0	1	.	0	0	1	1	1	0	0	0	0	2	2	690	10-49	0	21.5	10-49	34.5	10-49	-0.53	0	0			0	0	25+3	25	3	25.4286	VD	0	M	0	1	3			0	OP	1	1	3	1	4, PVL	1	0
84	0	1	2	0	0	1	0	1	0	0	0	0	2	2	950	10-49	0	24.8	10-49	36.5	10-49	-0.69	0	0			0	1	28+0	28	0	28	CS	1	M	0	1	6			0	1	1	0	1	0	0	0	0
85	0	1	2	0	0	1	0	0	0	0	0	0	2	2	920	10-49	0	25	10-49	37.5	10-49	-0.81	0	0			0	1	28+0	28	0	28	CS	1	F	1	4	6			1	1	1	0	1	0	1	0	OP
86	0	1	4	0	0	1	0	0	0	0	0	0	2	2	950	10-49	0	25.6	10-49	36	10-49	-0.69	0	0			0	1	28+0	28	0	28	CS	1	M	0	6	7			1	1,2	1	1	2	1	2	1	1
87	0	1	5	0	0	1	0	0	0	0	1	0	2	2	640	<3	1	23	<3	33	<3	-1.89	0	0			0	1	28+2	28	2	28.2857	CS	1	M	0	3	7			1	1	1	0	3	1	0	0	2
88	0	0	.	0	0	1	0	0	0	0	0	0	2	2	640	<3	1	23	<3	31	<3	-2.44	1	0			1	1	30+3	30	3	30.4286	CS	1	M	0	3	6			0	1	1	0	2	1	0	0
89	0	1	3	0	0	1	0	0	0	0	0	0	2	2	920	<3	1	25.5	<3	34	<3	-1.59	0	0			1	1	30+6	30	6	30.8571	CS	1	F	1	3	6			0	0	0	0	0	0	1	0	0
90	0	0	.	0	0	1	1	0	0	0	0	0	2	2	630	<3	1	24	3-9	30.5	<3	-2.2	1	0			0	1	29+2	29	2	29.2857	CS	1	F	1	3	6			0	0	0	0	2	1	1	0	0
91	0	0	.	0	0	1	0	1	1	1	0	0	1	0	980	10-49	0	23.4	3-9	36	10-49	-0.57	0	0			0	1	28+3	28	3	28.4286	CS	1	F	1	0	1			1	1	1	0	1	0	1	0	0
92	0	1	3	0	0	1	0	1	0	0	0	0	1	0	880	50-90	0	25	50-90	32	10-49	0.72	0	0			0	0	25+5	25	5	25.7143	CS	1	F	1	5	7			0	1	1	0	1	0	0	0	2
93	0	1	6	0	0	1	0	1	1	1	0	0	1	0	630	<3	1	22	<3	34	<3	-2.2	1	0			0	1	29+3	29	3	29.4286	CS	1	M	0	1	4			0	1	1	0	0	0	1	0	2
94	0	0	.	0	1	1	0	1	0	0	0	0	0	0	1020	50-90	0	25	50-90	34	10-49	0.77	0	0			0	0	26+3	26	3	26.4286	CS	1	F	1	1	4			1	2	1	1	3	1	4, PVL	1	0
95	0	1	4	0	0	1	0	0	0	0	0	0	2	2	940	10-49	0	24	3-9	34.5	10-49	-1.15	0	0			0	1	29+0	29	0	29	CS	1	F	1	2	6			0	0	0	0	0	0	0	0	0
96	0	1	5	0	0	1	1	1	0	0	0	0	2	2	980	50-90	0	25.5	50-90	355	10-49	0.55	0	0			0	0	26+4	26	4	26.5714	VD	0	M	0	5	6			0	1	1	0	1	0	1	0	0
97	0	1	3	0	0	1	1	0	0	0	0	0	2	2	960	10-49	0	24.5	10-49	37	10-49	-0.16	0	0			0	0	27+5	27	5	27.7143	VD	0	M	0	6	7			0	0	0	0	0	0	0	0	0
98	0	1	2	0	1	1	1	0	0	0	0	0	2	2	1160	50-90	0	25.5	50-90	38	50-90	0.13	0	0			0	1	28+0	28	0	28	VD	0	M	0	7	7			0	1	1	0	0	0	0	0	0
99	0	1	5	0	0	1	1	0	1	1	0	0	2	2	740	3-10	1	23	<3	32	<3	-1.51	0	0			0	1	28+0	28	0	28	CS	1	M	0	7	8			0	OP	1	1	1	0	0	0	2
100	0	1	3	0	1	1	1	0	0	0	0	0	2	2	1050	<3	1	26.8	3-9	35.5	<3	-1.61	0	0			1	1	31+4	31	4	31.5714	VD	0	M	0	6	6			0	0	0	0	0	0	0	0	0
101	0	1	3	0	0	0	0	1	1	1	0	0	2	2	420	<3	1	20.3	<3	26.5	<3	-2.6	1	0			0	0	27+0	27	0	27	CS	1	F	1	2	5			0	1	1	0	3	1	PVL	1	OP
102	0	1	3	0	0	0	0	0	0	0	0	0	2	2	560	3-10	1	20.3	<3	26.5	<3	-1.38	0	0			0	0	25+1	25	1	25.1429	VD	0	F	1	3	5			1	0	0	0	NA	.	0	0	NA
103	0	1	3	0	0	1	0	0	1	1	0	0	2	2	850	<3	1	24.5	<3	33.5	<3	-1.81	0	0			1	1	30+1	30	1	30.1429	CS	1	F	1	5	9			0	1	1	0	3	1	PVL	1	OP
104	0	1	4	0	1	1	0	0	2	0	0	0	2	2	1100	3-9	1	27.4	10-49	36.3	3-9	-1.05	0	0			1	1	30+1	30	1	30.1429	CS	1	F	1	6	7			0	1	1	0	0	0	0	0	0
105	0	1	4	0	1	1	0	0	0	0	0	0	2	2	1090	3-9	1	27.2	3-9	35	<3	-1.08	0	0			1	1	30+1	30	1	30.1429	CS	1	F	1	3	5			1	1	1	0	1	0	0	0	2
106	0	1	4	0	0	1	0	0	0	0	0	0	2	2	970	50-90	0	23.5	10-49	33.5	10-49	1.31	0	0			0	0	25+6	25	6	25.8571	CS	1	M	0	3	5			1	1,2	1	1	3	1	2	1	3
107	0	0	.	0	0	1	0	0	1	1	0	0	2	2	680	<3	1	23.5	3-9	31	<3	-0.59	0	0			0	0	25+6	25	6	25.8571	CS	1	M	0	2	6			1	1	1	0	2	1	4	1	3
1	1	1	5	0	0	1	0	0	0	0	1	0	2	2	890	10-49	0	23.5	3-9	35	10-49	-0.47	0	0	0	0	0	0	27+6	27	6	27.8571	CS	1	M	0	6	8			0	1	1	0	1	0	0	0	0
2	1	1	4	0	0	0	0	1	0	0	1	0	2	2	530	<3	1	22	<3	39.5	<3	-2.32	1	0	0	0	0	1	28+1	28	1	28.1429	CS	1	F	1	5	7			1	1,2	1	1	2	1	0	0	2
3	1	0	7	0	1	1	1	0	0	0	0	0	0	0	1110	50-90	0	23.3	10-49	35	10-49	1.25	0	0	0	1	0	0	26+5	26	5	26.7143	VD	0	F	1	2	7			1	0	0	0	2	1	2	1	0
4	1	1	4	0	1	1	0	1	0	0	0	0	0	0	1160	<3	1	27.5	<3	40	<3	-2.67	1	0	0	1	1	1	34	34	0	34	CS	1	M	0	7	8			0	0	0	0	0	0	0	0	0
5	1	0		0	1	1	1	0	0	0	0	0	0	0	1170	<3	1	27	<3	36	3-9	-2.19	1	0	0	1	1	1	33	33	0	33	CS	1	F	1	6	8			0	0	0	0	0	0	1	0	0
6	1	1	5	1	1	1	1	1	0	0	0	0	2	2	1390	10-49	0	27.2	10-49	39	10-49	0.38	0	0	1	1	0	1	29+6	29	6	29.8571	VD	0	F	1	4	7			1	0	0	0	1	0	2	1	0
7	1	0	7	0	0	0	0	0	1	1	1	0	2	2	570	<3	1	22.5	<3	30	<3	-3.27	1	1	0	0	1	1	32	32	0	32	CS	1	F	1	2	5			1	0	0	0	3	1	0	0	1
8	1	1	4	0	0	1	0	0	0	0	1	0	2	2	850	3-9	1	25.5	10-49	33	<3	-1.08	0	0	0	0	0	1	28+3	28	3	28.4286	CS	1	M	0	3	6			1	0	0	0	2	1	0	0	0
9	1	1	2	0	0	0	1	1	0	0	0	0	2	2	590	10-49	0	20	3-9	30	10-49	0.16	0	0	0	0	0	0	23+6	23	6	23.8571	VD	0	F	1	5	5			1	1,2	1	1	2	1	2, pvl	1	0
10	1	0	7	0	0	1	0	0	0	0	0	0	2	2	670	<3	1	22	<3	31	<3	-2.66	1	0	0	0	1	1	31+2	31	2	31.2857	CS	1	M	0	3	6			0	0	0	0	1	0	0	0	0
11	1	1	4	1	1	1	0	0	0	0	0	0	2	2	1390	50-90	0	26	50-90	39	50-90	1.79	0	0	1	1	0	0	27+6	27	6	27.8571	CS	1	M	0	3	6			0	0	0	0	1	0	0	0	0
12	1	0		1	1	1	1	0	0	0	0	0	2	2	1270	10-49	0	26	10-49	38	10-49	-0.02	0	0	1	1	0	1	29+1	29	1	29.1429	VD	0	F	1	7	8			1	0	0	0	1	0	0	0	0
13	1	1	3	0	0	1	1	0	0	0	0	0	2	2	640	10-49	0	22	50-90	29	10-49	0.67	0	0	0	0	0	0	23+5	23	5	23.7143	VD	0	M	0	4	7			1	1,2	1	1	2	1	2,PVL	1	0
14	1	1	4	0	1	1	1	1	0	0	0	0	1	0	1080	10-49	0	24	10-49	37	10-49	0.38	0	0	0	1	0	0	27+3	27	3	27.4286	VD	0	F	1	3	6			1	0	0	0	0	0	1	0	0
15	1	0		0	1	1	0	0	0	0	1	0	2	2	1040	10-49	0	24	3-9	35	3-9	-0.34	0	0	0	1	0	1	28	28	0	28	CS	1	M	0	5	6			1	0	0	0	1	0	0	0	0
16	1	0		0	0	1	1	1	0	0	0	0	2	2	870	<3	1	24	<3	34	<3	-2.11	1	0	0	0	1	1	31+3	31	3	31.4286	CS	1	F	1	1	2			1	1	1	0	1	0	0	0	0
17	1	0		0	1	1	0	0	0	0	0	0	0	0	1090	<3	1	27	<3	36	<3	-3.3	1	1	0	1	1	1	35+4	35	4	35.5714	VD	0	M	0	5	6			0	0	0	0	0	0	0	0	0
18	1	0		1	1	1	0	0	2	0	0	0	2	2	1450	50-90	0	28	50-90	35.5	10-49	2.06	0	0	1	1	0	0	27+6	27	6	27.8571	VD	0	F	1	5	6			0	0	0	0	0	0	1, Parenchymal hmr	1	0
19	1	1	4	0	0	1	0	0	0	0	0	0	2	2	910	3-9	1	26	<3	36	3-9	-1.62	0	0	0	0	1	1	30+4	30	4	30.5714	CS	1	F	1	1	5			1	2	1	1	2	1	0	0	3
20	1	0		0	1	1	1	1	0	0	0	0	1	0	1210	10-49	0	29	50	36	3-9	-0.72	0	0	0	1	1	1	30+3	30	3	30.4286	VD	0	F	1	5	8			0	0	0	0	0	0	0	0	0
21	1	1	6	0	0	1	0	1	0	0	0	0	2	2	990	10-49	0	24.5	10-49	34	10-49	-0.02	0	0	0	0	0	0	27+6	27	6	27.8571	CS	1	F	1	6	7			1	1,2	1	1	2	1	0, Parenchymal	1	op
22	1	1	4	0	1	1	0	0	0	0	0	0	2	2	1000	50-90	0	24	10-49	33	10-49	0.66	0	0	0	1	0	0	27+6	27	6	27.8571	CS	1	F	1	7	8			0	2	1	1	1	0	0	0	OP
23	1	0		0	1	1	1	1	1	1	0	0	2	2	1240	10-49	0	26.5	10-49	34	<3	-0.13	0	0	0	1	0	1	29+4	29	4	29.5714	CS	1	F	1	4	7			1	0	0	0	2	1	0	0	0
24	1	1	5	0	1	1	1	1	0	0	0	0	2	2	1160	3-9	1	25.5	1049	36	10-49	0.75	0	0	0	1	0	0	27+5	27	5	27.7143	VD	0	M	0	2	2			1	1,2	1	1	3	1	0	0	0
25	1	0		0	0	1	1	1	0	0	0	0	1	0	800	50-90	0	23	50-90	33	50-90	1.06	0	0	0	0	0	0	24+6	24	6	24.8571	VD	0	M	0	5	7			1	2	1	1	2	1	0	0	OP
26	1	1	5	0	0	1	1	1	0	0	0	0	1	0	730	10-49	0	22	50-90	32	50-90	0.19	0	0	0	0	0	0	24+6	24	6	24.8571	VD	0	F	1	2	5			1	1	1	0	2	1	0	0	OP
27	1	1	6	1	1	1	1	1	1	1	0	0	1	0	1270	10-49	0	26	10-49	38	10-49	-0.02	0	0	1	1	0	1	29+1	29	1	29.1429	CS	1	F	1	1	1			1	2	1	1	3	1	0	0	0
28	1	0		1	1	1	1	1	0	0	0	0	1	0	1260	10-49	0	26	10-49	38	10-49	-0.02	0	0	1	1	0	1	29+1	29	1	29.1429	CS	1	F	1	1	1			1	0	0	0	0	0	0	0	OP
29	1	0		0	0	0	0	1	0	0	1	0	2	2	390	<3	1	21	90	25	10	-2.86	1	0	0	0	0	1	28+3	28	3	28.4286	CS	1	F	1	1	2			1	1,2	1	1	3	1	0	0	OP
30	1	1	6	0	1	1	0	0	0	0	1	0	0	0	1090	<3	1	32	91-97	32	50-90	-1.94	0	0	0	1	1	1	32+4	32	4	32.5714	CS	1	F	1	7	8			0	0	0	0	0	0	0	0	0
31	1	1	4	0	1	1	1	0	1	1	0	0	1	0	1150	10-49	0	24.5	3-9	38	10-49	0.09	0	0	0	1	0	1	28	28	0	28	VD	0	F	1	3	6			1	0	0	0	1	0	0	0	0
32	1	1	5	0	1	1	0	1	0	0	0	0	2	2	1040	10-49	0	263	3-9	35	10-49	-0.34	0	0	0	1	0	1	28+2	28	2	28.2857	VD	0	M	0	7	8			0	2	1	1	2	1	1	0	0
33	1	1	5	0	1	1	1	0	0	0	0	0	1	0	1060	10-49	0	26.5	3-9	37	10-49	-0.26	0	0	0	1	0	1	28+2	28	2	28.2857	VD	0	M	0	6	8			0	1,2	1	1	1	0	0	0	0
34	1	1	2	0	1	1	0	0	0	0	0	0	2	2	1000	10-49	0	24.5	10-49	36.5	10-49	0.02	0	0	0	1	0	0	27+5	27	5	27.7143	VD	0	F	1	2	6			0	1	1	0	1	0	0	0	0
35	1	1	3	0	0	1	0	1	1	1	0	0	1	0	770	<3	1	24.8	<3	32.5	<3	-2.05	1	0	0	0	1	1	30+4	30	4	30.5714	CS	1	M	0	3	5			1	0	0	0	3	1	2	1	0
36	1	1	3	0	1	1	0	1	0	0	0	0	2	2	1100	10-49	0	26	10-49	35	<3	-0.6	0	0	0	1	0	1	29+2	29	2	29.2857	VD	0	M	0	8	8			0	0	0	0	1	0	0	0	0
37	1	1	3	0	0	1	0	0	0	0	0	0	1	0	990	10-49	0	22	<3	33	3-9	-0.02	0	0	0	0	0	0	27+3	27	3	27.4286	CS	1	M	0	2	3			1	2	1	1	1	0	0	0	OP
38	1	1	3	0	0	1	0	0	0	0	0	0	1	0	880	10-49	0	22.5	3-9	35	10-49	-0.52	0	0	0	0	0	0	27+3	27	3	27.4286	CS	1	F	1	3	3			1	1,2	1	1	1	0	0	0	OP
39	1	1	2	0	0	1	0	0	0	0	0	0	2	2	730	<3	1	24.5	<3	32.5	<3	-2.17	1	0	0	0	1	1	30+6	30	6	30.8571	CS	1	F	1	6	7			0	0	0	0	0	0	0	0	0
40	1	1	2	0	1	1	0	1	0	0	0	0	0	0	1180	3-9	1	25.5	3-9	36	<3	-0.33	0	0	0	1	0	1	29+6	29	6	29.8571	CS	1	F	1	4	7			0	0	0	0	0	0	1	0	0
41	1	1	3	1	1	1	0	1	0	0	1	0	0	0	1450	50-90	0	28	50-90	36.5	10-49	0.59	0	0	1	1	0	1	29+6	29	6	29.8571	CS	1	M	0	2	6			0	1	1	0	0	0	0	0	0
42	1	1	5	0	0	1	0	0	0	0	0	0	2	2	890	<3	1	34	3-9	34	<3	-2.06	1	0	0	0	1	1	31	31	0	31	CS	1	M	0	6	8			0	0	0	0	0	0	1	0	0
43	1	1	4	0	0	1	0	1	0	0	0	0	2	2	650	10-49	0	21.8	3-9	31.5	10-49	-0.61	0	0	0	0	0	0	24	24	0	24	VD	0	M	0	3	5			1	1,2	1	1	3	1	1,parenchymal	1	op
44	1	0		0	0	1	0	1	0	0	0	0	0	0	770	3-9	1	24.5	50-90	31.5	3-9	-0.58	0	0	0	0	0	0	26+2	26	2	26.2857	CS	1	M	0	2	7			1	op	1	1	2	1	1.PVL	1	0
45	1	1	2	0	0	1	0	0	0	0	1	0	2	2	710	<3	1	24.5	<3	33	<3	-2.23	1	0	0	0	1	1	30+2	30	2	30.2857	CS	1	F	1	5	7			0	0	0	0	0	0	0	0	0
46	1	1	4	0	1	1	0	0	0	0	1	0	2	2	1120	<3	1	28	<3	38	<3	-2.31	1	0	0	1	1	1	33+3	33	3	33.4286	CS	1	F	1	5	7			0	0	0	0	0	0	0	0	0
47	1	1	2	0	1	1	0	.	0	0	0	0	2	2	1230	3-9	1	27	3-9	38	3-9	-1.12	0	0	0	1	1	1	31+6	31	6	31.8571	CS	1	M	0	3	6			0	OP	1	1	0	0	0	0	0
48	1	1	3	0	0	1	1	0	0	0	0	0	1	0	850	10-49	0	25	50-90	32.5	3-9	-0.15	0	0	0	0	0	0	26+1	26	1	26.1429	CS	1	M	0	2	5			1	1,2	1	1	3	1	1	0	OP
49	1	0		1	1	1	1	0	1	1	0	0	2	2	1280	10-49	0	25	3-9	39	10-49	0.01	0	0	1	1	0	1	29+4	29	4	29.5714	VD	0	F	1	6	7			0	0	0	0	0	0	0	0	0
50	1	0		1	1	1	0	1	0	0	0	0	2	2	1360	50-90	0	27	10-49	40	50-90	0.28	0	0	1	1	0	1	29	29	0	29	CS	1	F	1	7	8			0	1	1	0	0	0	0	0	0
51	1	1	4	0	0	1	0	0	0	0	1	0	1	0	950	3-9	1	25	3-9	35	<3	-1.5	0	0	0	0	1	1	30+2	30	2	30.2857	CS	1	F	1	5	7			0	2	1	1	1	0	0	0	0
52	1	1	6	0	0	1	0	1	0	0	1	0	1	0	620	3-9	1	22.7	10-49	31	<3	-1.7	0	0	0	0	0	0	27+2	27	2	27.2857	CS	1	F	1	5	7			1	1	1	0	2	1	1	0	0
53	1	1	6	0	0	1	0	1	0	0	0	0	1	0	970	10-49	0	25	10-49	35	10-49	0.5	0	0	0	0	0	0	26+5	26	5	26.7143	CS	1	F	1	1	5			1	1	1	0	1	0	1	0	1
54	1	1	6	0	1	1	0	1	0	0	0	0	1	0	1050	50-90	0	25.5	50-90	36	50-90	0.93	0	0	0	1	0	0	26+5	26	5	26.7143	CS	1	F	1	3	5			1	1,2	1	1	1	0	1	0	2
55	1	0		1	1	1	1	1	0	0	0	0	1	0	1640	50-90	0	28	50-90	41	50-90	1.24	0	0	1	1	0	1	29+4	29	4	29.5714	VD	0	F	1	5	7			0	1	1	0	0	0	0	0	0
56	1	1	5	0	0	1	0	0	1	1	1	0	1	0	910	3-9	1	25.6	10-49	34	<3	-1.25	0	0	0	0	0	1	29	29	0	29	CS	1	M	0	2	7			1	1	1	0	2	1	1	0	0
57	1	1	3	0	1	1	1	0	0	0	0	0	1	0	1050	10-49	0	26	10-49	35	10-49	0.25	0	0	0	1	0	0	27+5	27	5	27.7143	CS	1	F	1	5	7			0	1	1	0	1	0	0	0	2
58	1	0	7	0	1	1	1	0	0	0	0	0	2	2	1150	50-90	0	26.5	50-90	38.5	50-90	0.7	0	0	0	1	0	0	27+5	27	5	27.7143	CS	1	M	0	2	6			1	2	1	1	1	0	0	0	0
59	1	1	4	0	0	1	1	0	0	0	0	0	2	2	860	10-49	0	24.5	10-49	35	10-49	-0.61	0	0	0	0	0	0	27+5	27	5	27.7143	CS	1	F	1	4	7			0	1	1	0	2	1	0	0	OP
60	1	0	7	0	0	0	1	1	0	0	0	0	1	0	480	3-9	1	20.2	10-49	27.5	3-9	-0.97	0	0	0	0	0	0	23+1	23	1	23.1429	VD	0	F	1	4	7			1	0	0	0	NA	.	0	0	NA
61	1	1	3	0	1	1	1	1	0	0	0	0	0	0	1190	10-49	0	28.5	50-90	37	10-49	0.24	0	0	0	1	0	1	28+4	28	4	28.5714	VD	0	M	0	6	7			0	1	1	0	0	0	0	0	0
62	1	1	3	0	1	1	1	1	0	0	0	0	2	2	1230	10-49	0	26	10-49	34	3-9	0.4	0	0	0	1	0	1	28+4	28	4	28.5714	VD	0	M	0	2	7			1	OP	1	1	2	1	2	1	0
63	1	1	5	0	1	1	0	0	0	0	0	0	0	0	1110	<3	1	28.4	10-49	39	<3	-2.79	1	0	0	1	1	1	34+4	34	4	34.5714	CS	1	F	1	5	7			0	0	0	0	0	0	0	0	0
64	1	1	2	0	0	1	0	1	0	0	0	0	1	0	710	10-49	0	22.5	10-49	31.5	10-49	0.32	0	0	0	0	0	0	24+3	24	3	24.4286	VD	0	M	0	3	6			1	1,2	1	1	2	1	1	0	OP
65	1	1	4	0	1	1	1	1	0	0	0	0	2	2	1190	50-90	0	24	10-49	36.5	50-90	1.69	0	0	0	1	0	0	26+6	26	6	26.8571	CS	1	M	0	5	7			1	1	1	0	3	1	0	0	0
66	1	1	5	0	0	1	1	1	1	1	0	0	1	0	760	50-90	0	22.5	10-49	31.5	10-49	0.73	0	0	0	0	0	0	24+3	24	3	24.4286	CS	1	M	0	1	2			1	OP	1	1	2	1	1	0	OP
67	1	0		1	1	1	1	0	0	0	0	0	2	2	1550	50-90	0	28.5	50-90	40	50-90	0.93	0	0	1	1	0	1	29+4	29	4	29.5714	CS	1	M	0	6	8			0	0	0	0	0	0	0	0	0
68	1	1	4	0	0	1	1	1	1	1	0	0	2	2	710	50-90	0	21.3	10-49	32.5	10-49	0.32	0	0	0	0	0	0	24+2	24	2	24.2857	CS	1	M	0	5	6			1	1	1	0	3	1	1	0
69	1	1	3	0	0	1	1	1	0	0	0	0	2	2	970	<3	1	26	<3	35	3-9	-1.83	0	0	0	0	1	1	31+1	31	1	31.1429	CS	1	F	1	6	7			1	1	1	0	0	0	0	0	0
70	1	1	2	0	0	1	1	0	0	0	0	0	2	2	980	10-49	0	24	50-90	33.5	10-49	-0.07	0	0	0	0	0	0	27	27	0	27	VD	0	M	0	6	7			1	0	0	0	1	0	0	0	0
71	1	1	4	0	1	1	1	1	0	0	0	0	2	2	1110	50-90	0	24.5	10-49	33.2	3-9	0.52	0	0	0	1	0	0	27+6	27	6	27.8571	CS	1	F	1	7	9			1	0	0	0	2	1	2	1	OP
72	1	1	5	0	0	1	0	0	0	0	0	0	0	0	840	<3	1	25	<3	33.5	<3	-3.86	1	1	0	0	1	1	35+2	35	2	35.2857	CS	1	F	1	7	8			0	1	1	0	0	0	0	0	0
73	1	1	3	0	0	1	0	0	0	0	1	0	1	0	890	<3	1	27.5	3-9	35.5	<3	-2.45	1	0	0	0	1	1	32+6	32	6	32.8571	CS	1	F	1	3	7			0	1	1	0	0	0	0	0	0
74	1	1	3	0	0	1	0	0	0	0	0	0	2	2	940	<3	1	28	3-9	35	<3	-2.32	1	0	0	0	1	1	32+2	32	2	32.2857	CS	1	F	1	4	8			0	0	0	0	0	0	0	0	0
75	1	1	6	0	0	1	1	0	0	0	0	1	2	2	610	3-9	1	22	3-9	31.5	<3	-1.74	0	0	0	0	0	0	27+1	27	1	27.1429	CS	1	F	1	4	7			1	OP	1	1	2	1	2	1	0
76	1	1	4	0	0	1	0	0	0	0	0	1	2	2	830	10-49	0	25	10-49	34	50-90	-0.75	0	0	0	0	0	0	27+1	27	1	27.1429	CS	1	F	1	3	7			1	1	1	0	1	0	2	1	0
77	1	1	3	0	1	1	0	1	0	0	0	0	2	2	1180	50-90	0	27	50-90	39.5	50-90	0.84	0	0	0	1	0	1	28+1	28	1	28.1429	VD	0	F	1	6	8			1	1	1	0	0	0	0	0	0
78	1	0	7	0	0	1	1	1	0	0	0	0	2	2	810	10-49	0	23	3-9	35	10-49	-0.84	0	0	0	0	0	0	27	27	0	27	VD	0	F	1	5	7			0	0	0	0	2	1	0	0	0
79	1	1	4	0	1	1	1	0	0	0	0	0	2	2	1140	10-49	0	22.5	10-49	36.5	10-49	0.05	0	0	0	1	0	1	28+3	28	3	28.4286	CS	1	F	1	7	8			0	0	0	0	0	0	0	0	0
80	1	1	5	0	0	1	1	0	0	0	0	0	2	2	780	10-49	0	23	10-49	33	10-49	-0.52	0	0	0	0	0	0	26	26	0	26	CS	1	F	1	6	8			1	OP	1	1	2	1	0	0	OP
81	1	0		0	0	1	1	1	0	0	0	1	2	2	610	3-9	1	20.5	<3	30.5	<3	-1.44	0	0	0	0	0	0	26	26	0	26	CS	1	F	1	0	1			1	0	0	0	NA	.	4	1	NA
82	1	0		0	0	1	0	0	0	0	0	0	0	0	610	3-9	1	22.3	3-9	30	3-9	-1.05	0	0	0	0	0	0	25+3	25	3	25.4286	CS	1	F	1	2	4			1	OP	1	1	2	1	1	0	OP
83	1	0		0	1	1	0	0	0	0	0	0	2	2	1160	10-49	0	26.5	10-49	36	3-9	-0.4	0	0	0	1	0	1	29+3	29	3	29.4286	CS	1	F	1	6	7			0	1	1	0	1	0	1	0	2
84	1	0		0	0	0	1	1	1	1	0	0	1	0	580	10-49	0	20	3-9	31	10-49	-1.25	0	0	0	0	0	0	25+1	25	1	25.1429	CS	1	F	1	1	2			1	OP	1	1	NA	.	2	1	NA
85	1	0	7	0	0	0	1	0	2	0	0	0	0	0	480	3-9	1	20.5	3-9	28	3-9	-0.97	0	0	0	0	0	0	23+1	23	1	23.1429	VD	0	M	0	4	6			1	0	0	0	2	1	1	0	OP
86	1	1	4	0	0	1	1	1	0	0	0	0	0	0	670	50-90	0	21	10-49	31	10-49	0.98	0	0	0	0	0	0	23+5	23	5	23.7143	VD	0	M	0	3	6			1	1	1	0	3	1	1	0	OP
87	1	0		0	1	1	0	0	0	0	0	0	2	2	1200	3-9	1	26.5	3-9	36	<3	-1.65	0	0	0	1	1	1	32+2	32	2	32.2857	CS	1	M	0	6	8			0	0	0	0	0	0	0	0	0
88	1	1	3	0	1	1	0	1	0	0	0	0	2	2	1010	50-90	0	24.5	10-49	36	10-49	0.72	0	0	0	1	0	0	26+6	26	6	26.8571	VD	0	F	1	6	7			0	1	1	0	1	0	0	0	2
89	1	1	3	0	0	1	0	0	0	0	0	0	2	2	930	10-49	0	25	50-90	33.5	3-9	0.29	0	0	0	0	0	0	26+6	26	6	26.8571	VD	0	F	1	6	7			1	1,2	1	1	1	0	1	0	1
90	1	0		0	1	1	0	1	0	0	0	0	2	2	1220	<3	1	26	<3	46	50-90	-2.53	1	0	0	1	1	1	34+5	34	5	34.7143	VD	0	F	1	5	7			0	0	0	0	0	0	1	0	0
91	1	1	4	0	0	0	1	1	0	0	0	0	2	2	510	<3	1	21	<3	30	<3	-1.71	0	0	0	0	0	0	25+4	25	4	25.5714	VD	0	F	1	1	7			1	OP	1	1	1	0	2	1	OP
92	1	1	4	0	0	1	0	0	0	0	0	0	2	2	750	<3	1	23.5	<3	32	<3	-2.11	1	0	0	0	1	1	30+2	30	2	30.2857	CS	1	F	1	3	6			1	0	0	0	2	1	1	0	1
93	1	0		0	0	1	1	1	0	0	0	0	1	0	780	10-49	0	23	10-49	32	10-49	0.06	0	0	0	0	0	0	25+2	25	2	25.2857	VD	0	F	1	3	6			1	2	1	1	3	1	4,PVL	1	OP
94	1	0	7	0	0	1	0	0	0	0	0	0	0	0	800	10-49	0	24	10-49	34	10-49	-0.41	0	0	0	0	0	0	26+1	26	1	26.1429	CS	1	F	1	2	4			1	1,2	1	1	2	1	1	0	0
95	1	1	6	0	0	1	0	0	0	0	0	0	1	0	600	<3	1	22.5	<3	30.5	<3	-2.05	1	0	0	0	0	1	28	28	0	28	CS	1	M	0	3	5			1	0	0	0	2	1	1	0	1
96	1	1	5	0	1	1	0	1	0	0	0	0	0	0	1010	10-49	0	32	10-49	43	3-9	0.72	0	0	0	1	0	0	26+4	26	4	26.5714	VD	0	M	0	4	7			1	0	0	0	1	0	0	0	1
97	1	1	3	0	0	1	1	0	0	0	0	0	1	0	870	10-49	0	25	10-49	34	10-49	-0.57	0	0	0	0	0	0	27	27	0	27	VD	0	F	1	2	5			1	1	1	0	1	0	0	0	1
98	1	0		1	1	1	1	1	0	0	0	0	2	2	1400	91-97	0	27	50-90	39	50-90	1.83	0	0	1	1	0	0	27+3	27	3	27.4286	VD	0	M	0	2	5			1	2	1	1	1	0	2	1	0
99	1	1	3	0	0	0	0	0	0	0	1	0	2	2	400	<3	1	19.5	<3	25	<3	-2.43	1	0	0	0	0	0	25+1	25	1	25.1429	CS	1	F	1	2	4			1	1	1	0	NA	.	0	0	NA
100	1	1	6	0	0	0	0	1	0	0	0	0	0	0	570	10-49	0	21.5	10-49	30	10-49	-0.05	0	0	0	0	0	0	23+3	23	3	23.4286	VD	0	M	0	2	5			1	1,2	1	1	3	1	0	0	OP
101	1	1	4	0	1	1	1	1	0	0	0	1	2	2	1160	50-90	0	25.5	10-49	35	10-49	0.13	0	0	0	1	0	1	28	28	0	28	VD	0	F	1	7	8			0	0	0	0	0	0	1	0	0
102	1	1	6	1	1	1	1	0	0	0	0	0	1	0	1350	50-90	0	28.5	50-90	39.5	50-90	0.25	0	0	1	1	0	1	29+1	29	1	29.1429	CS	1	M	0	5	8			0	1	1	0	0	0	0	0	0
103	1	1	5	0	0	1	0	0	0	0	1	0	2	2	660	<3	1	23.5	3-9	30.5	<3	-1.82	0	0	0	0	0	1	28+1	28	1	28.1429	CS	1	F	1	3	7			1	1	1	0	0	0	0	0	NA
104	1	1	3	0	0	1	0	0	1	1	0	0	0	0	940	<3	1	25.7	<3	34.5	<3	-2.32	1	0	0	0	1	1	32+3	32	3	32.4286	CS	1	M	0	4	7			0	1	1	0	0	0	0	0	0
105	1	1	5	0	0	1	1	1	1	1	0	0	1	0	850	10-49	0	23	3-9	31	3-9	-0.15	0	0	0	0	0	0	26+1	26	1	26.1429	CS	1	F	1	2	5			1	1	1	0	2	1	2	1	0
106	1	1	6	0	0	1	0	0	0	0	0	0	0	0	730	10-49	0	21.5	3-9	30	10-49	-0.79	0	0	0	0	0	0	26+5	26	5	26.7143	VD	0	M	0	5	7			1	1,2	1	1	3	1	0	0	OP
107	1	1	6	0	1	1	0	0	0	0	0	0	0	0	1040	50-90	0	25	50-90	36	50-90	0.88	0	0	0	1	0	0	26+5	26	5	26.7143	VD	0	M	0	5	7			1	2	1	1	2	1	0	0	OP
108	1	1	4	0	0	1	0	1	0	0	0	0	2	2	890	50-90	0	24.7	50-90	33	10-49	0.79	0	0	0	0	0	0	25+2	25	2	25.2857	VD	0	M	0	2	6			1	1	1	0	2	1	0	0	OP
109	1	1	5	0	0	1	0	1	2	0	0	0	2	2	800	10-49	0	24.5	10-49	31	<3	-0.41	0	0	0	0	0	0	26+6	26	6	26.8571	CS	1	M	0	3	6			1	OP	1	1	2	1	1,PVL	1	0
110	1	1	3	0	0	0	0	0	1	1	0	0	2	2	510	<3	1	22.3	3-9	30	<3	-1.98	0	0	0	0	0	0	26+6	26	6	26.8571	CS	1	M	0	1	3			1	0	0	0	1	0	2	1	2
111	1	0	7	0	1	1	1	1	0	0	0	0	2	2	1240	10-49	0	26.5	10-49	36	3-9	-0.13	0	0	0	1	0	1	29+2	29	2	29.2857	VD	0	M	0	6	7			0	1	1	0	1	0	1	0	0
112	1	1	3	0	1	1	1	1	0	0	0	0	2	2	1140	10-49	0	27	10-49	36.5	10-49	0.05	0	0	0	1	0	1	28	28	0	28	CS	1	F	1	4	7			0	0	0	0	0	0	2, susp PVL	1	0
113	1	1	3	1	1	1	0	1	0	0	0	0	2	2	1440	50-90	0	27	10-49	39	10-49	0.55	0	0	1	1	0	1	29+5	29	5	29.7143	VD	0	F	1	6	7			0	1	1	0	0	0	0	0	0
114	1	1	4	0	0	1	1	0	0	0	0	0	2	2	980	10-49	0	24.8	3-9	35	3-9	-0.57	0	0	0	0	0	1	28+3	28	3	28.4286	VD	0	F	1	6	7			0	0	0	0	0	0	0	0	0
115	1	1	3	0	1	1	1	1	0	0	0	0	2	2	1160	10-49	0	24.5	3-9	38.5	10-49	0.13	0	0	0	1	0	1	28+3	28	3	28.4286	VD	0	F	1	6	7			0	0	0	0	0	0	0	0	0
116	1	1	5	0	0	1	1	0	1	1	0	0	2	2	720	10-49	0	21.2	10-49	31	3-9	-0.33	0	0	0	0	0	0	25	25	0	25	CS	1	M	0	0	2			1	OP	1	1	3	1	4	1	0
117	1	1	5	0	0	0	1	0	0	0	0	0	2	2	590	10-49	0	20.5	3-9	29	3-9	-1.18	0	0	0	0	0	0	25	25	0	25	CS	1	F	1	6	7			1	0	0	0	2	1	0	0	OP
118	1	1	6	0	0	1	0	1	0	0	0	0	0	0	610	3-9	1	20.5	<3	28	<3	-1.05	0	0	0	0	0	0	25+5	25	5	25.7143	CS	1	F	1	4	7			1	OP	1	1	2	1	2	1	0
119	1	1	4	0	0	1	1	0	0	0	0	0	1	0	890	10-49	0	24	10-49	42	3-9	-0.47	0	0	0	0	0	0	27+4	27	4	27.5714	VD	0	M	0	6	8			0	0	0	0	0	0	1	0	2
120	1	0	7	0	1	1	1	1	0	0	0	0	1	0	1020	50-90	0	26	50-90	36	10-49	0.11	0	0	0	1	0	0	27+4	27	4	27.5714	VD	0	M	0	6	7			1	1	1	0	0	0	1	0	2
121	1	0	7	0	0	1	0	0	1	1	0	0	2	2	860	<3	1	24	<3	32	<3	-2.94	1	0	0	0	1	1	33+4	33	4	33.5714	VD	0	M	0	7	8			0	1	1	0	2	1	0, parenchymal hmr	1	1
122	1	1	6	0	1	1	1	0	1	1	0	0	0	0	1130	3-9	1	26	<3	34	3-9	-0.96	0	0	0	1	1	1	30+2	30	2	30.2857	CS	1	F	1	3	8			0	1	1	0	2	1	0	0	0
[truncated: 33 more columns]

## Sheet: Basal characteristics_post NST
		S-TPN <7일내 단군 =1, 아닌군=0																																	morbidity				PDA code		BPD code		IVH code		ROP code		NEC code
#	pre/post	S-TPN	day	PROM	CAM	oligo/poly	oligo	PIH	DM	Steroid	ster (c)	Birth w	Bwt %	SGA	HC	HC%	Ht	Ht%	z score	birth zscore<-2	birth zscore<-3	weight	weight	GA(30)	GA	w.k	d	GA_	Delivery	Delivery	Sex	Sex	AS1	AS5	full feeding (≥120)	c-line duration	RDS	PDA		BPD		IVH		ROP		NEC		MO	Sepsis
1	1	1	5	0	0	0	0	1	0	2	2	890	10-49	0	23.5	3-9	35	10-49	-0.47	0	0	0	0	0	27+6	27	6	27.8571	CS	1	M	0	6	8			0	1	1	1	0	0	0	0	0	0	0	1	0
2	1	1	4	0	1	0	0	1	0	2	2	530	<3	1	22	<3	39.5	<3	-2.32	1	0	0	0	0	28+1	28	1	28.1429	CS	1	F	1	5	7			1	1,2	1	2	1	0	0	2	0	0	0	0	0
3	1	0	7	1	0	0	0	0	0	0	0	1110	50-90	0	23.3	10-49	35	10-49	1.25	0	0	0	1	0	26+5	26	5	26.7143	VD	0	F	1	2	7			1	0	0	2	1	2	1	0	0	0	0	0	0
4	1	1	4	0	1	0	0	0	0	0	0	1160	<3	1	27.5	<3	40	<3	-2.67	1	0	0	1	1	34	34	0	34	CS	1	M	0	7	8			0	0	0	0	0	0	0	0	0	0	0	0	0
5	1	0		1	0	0	0	0	0	0	0	1170	<3	1	27	<3	36	3-9	-2.19	1	0	0	1	1	33	33	0	33	CS	1	F	1	6	8			0	0	0	0	0	1	0	0	0	0	0	0	0
6	1	1	5	1	1	0	0	0	0	2	2	1390	10-49	0	27.2	10-49	39	10-49	0.38	0	0	1	1	0	29+6	29	6	29.8571	VD	0	F	1	4	7			1	0	0	1	0	2	1	0	0	0	0	0	0
7	1	0	7	0	0	1	1	1	0	2	2	570	<3	1	22.5	<3	30	<3	-3.27	1	1	0	0	1	32	32	0	32	CS	1	F	1	2	5			1	0	0	3	1	0	0	1	0	0	0	0	1
8	1	1	4	0	0	0	0	1	0	2	2	850	3-9	1	25.5	10-49	33	<3	-1.08	0	0	0	0	0	28+3	28	3	28.4286	CS	1	M	0	3	6			1	0	0	2	1	0	0	0	0	0	0	OP	1
9	1	1	2	1	1	0	0	0	0	2	2	590	10-49	0	20	3-9	30	10-49	0.16	0	0	0	0	0	23+6	23	6	23.8571	VD	0	F	1	5	5			1	1,2	1	2	1	2, pvl	1	0	0	0	0	0	1
10	1	0	7	0	0	0	0	0	0	2	2	670	<3	1	22	<3	31	<3	-2.66	1	0	0	0	1	31+2	31	2	31.2857	CS	1	M	0	3	6			0	0	0	1	0	0	0	0	0	0	0	0	0
11	1	1	4	0	0	0	0	0	0	2	2	1390	50-90	0	26	50-90	39	50-90	1.79	0	0	1	1	0	27+6	27	6	27.8571	CS	1	M	0	3	6			0	0	0	1	0	0	0	0	0	0	0	0	0
12	1	0		1	0	0	0	0	0	2	2	1270	10-49	0	26	10-49	38	10-49	-0.02	0	0	1	1	0	29+1	29	1	29.1429	VD	0	F	1	7	8			1	0	0	1	0	0	0	0	0	0	0	0	0
13	1	1	3	1	0	0	0	0	0	2	2	640	10-49	0	22	50-90	29	10-49	0.67	0	0	0	0	0	23+5	23	5	23.7143	VD	0	M	0	4	7			1	1,2	1	2	1	2,PVL	1	0	0	0	0	0	0
14	1	1	4	1	1	0	0	0	0	1	0	1080	10-49	0	24	10-49	37	10-49	0.38	0	0	0	1	0	27+3	27	3	27.4286	VD	0	F	1	3	6			1	0	0	0	0	1	0	0	0	0	0	0	0
15	1	0		0	0	0	0	1	0	2	2	1040	10-49	0	24	3-9	35	3-9	-0.34	0	0	0	1	0	28	28	0	28	CS	1	M	0	5	6			1	0	0	1	0	0	0	0	0	0	0	0	0
16	1	0		1	1	0	0	0	0	2	2	870	<3	1	24	<3	34	<3	-2.11	1	0	0	0	1	31+3	31	3	31.4286	CS	1	F	1	1	2			1	1	1	1	0	0	0	0	0	0	0	0	0
17	1	0		0	0	0	0	0	0	0	0	1090	<3	1	27	<3	36	<3	-3.3	1	1	0	1	1	35+4	35	4	35.5714	VD	0	M	0	5	6			0	0	0	0	0	0	0	0	0	0	0	0	0
18	1	0		0	0	2	0	0	0	2	2	1450	50-90	0	28	50-90	35.5	10-49	2.06	0	0	1	1	0	27+6	27	6	27.8571	VD	0	F	1	5	6			0	0	0	0	0	1, Parenchymal hmr	1	0	0	0	0	0	0
19	1	1	4	0	0	0	0	0	0	2	2	910	3-9	1	26	<3	36	3-9	-1.62	0	0	0	0	1	30+4	30	4	30.5714	CS	1	F	1	1	5			1	2	1	2	1	0	0	3	0	0	0	0	0
20	1	0		1	1	0	0	0	0	1	0	1210	10-49	0	29	50	36	3-9	-0.72	0	0	0	1	1	30+3	30	3	30.4286	VD	0	F	1	5	8			0	0	0	0	0	0	0	0	0	0	0	0	0
21	1	1	6	0	1	0	0	0	0	2	2	990	10-49	0	24.5	10-49	34	10-49	-0.02	0	0	0	0	0	27+6	27	6	27.8571	CS	1	F	1	6	7			1	1,2	1	2	1	0, Parenchymal	1	op	1	0	0	1	0
22	1	1	4	0	0	0	0	0	0	2	2	1000	50-90	0	24	10-49	33	10-49	0.66	0	0	0	1	0	27+6	27	6	27.8571	CS	1	F	1	7	8			0	2	1	1	0	0	0	OP	1	0	0	OP	1
23	1	0		1	1	1	1	0	0	2	2	1240	10-49	0	26.5	10-49	34	<3	-0.13	0	0	0	1	0	29+4	29	4	29.5714	CS	1	F	1	4	7			1	0	0	2	1	0	0	0	0	0	0	0	0
24	1	1	5	1	1	0	0	0	0	2	2	1160	3-9	1	25.5	1049	36	10-49	0.75	0	0	0	1	0	27+5	27	5	27.7143	VD	0	M	0	2	2			1	1,2	1	3	1	0	0	0	0	0	0	0	1
25	1	0		1	1	0	0	0	0	1	0	800	50-90	0	23	50-90	33	50-90	1.06	0	0	0	0	0	24+6	24	6	24.8571	VD	0	M	0	5	7			1	2	1	2	1	0	0	OP	1	0	0	0	0
26	1	1	5	1	1	0	0	0	0	1	0	730	10-49	0	22	50-90	32	50-90	0.19	0	0	0	0	0	24+6	24	6	24.8571	VD	0	F	1	2	5			1	1	1	2	1	0	0	OP	1	0	0	0	1
27	1	1	6	1	1	1	1	0	0	1	0	1270	10-49	0	26	10-49	38	10-49	-0.02	0	0	1	1	0	29+1	29	1	29.1429	CS	1	F	1	1	1			1	2	1	3	1	0	0	0	0	0	0	0	0
28	1	0		1	1	0	0	0	0	1	0	1260	10-49	0	26	10-49	38	10-49	-0.02	0	0	1	1	0	29+1	29	1	29.1429	CS	1	F	1	1	1			1	0	0	0	0	0	0	OP	1	0	0	0	0
29	1	0		0	1	0	0	1	0	2	2	390	<3	1	21	90	25	10	-2.86	1	0	0	0	0	28+3	28	3	28.4286	CS	1	F	1	1	2			1	1,2	1	3	1	0	0	OP	1	0	0	0	1
30	1	1	6	0	0	0	0	1	0	0	0	1090	<3	1	32	91-97	32	50-90	-1.94	0	0	0	1	1	32+4	32	4	32.5714	CS	1	F	1	7	8			0	0	0	0	0	0	0	0	0	0	0	0	0
31	1	1	4	1	0	1	1	0	0	1	0	1150	10-49	0	24.5	3-9	38	10-49	0.09	0	0	0	1	0	28	28	0	28	VD	0	F	1	3	6			1	0	0	1	0	0	0	0	0	0	0	0	0
32	1	1	5	0	1	0	0	0	0	2	2	1040	10-49	0	263	3-9	35	10-49	-0.34	0	0	0	1	0	28+2	28	2	28.2857	VD	0	M	0	7	8			0	2	1	2	1	1	0	0	0	0	0	0	1
33	1	1	5	1	0	0	0	0	0	1	0	1060	10-49	0	26.5	3-9	37	10-49	-0.26	0	0	0	1	0	28+2	28	2	28.2857	VD	0	M	0	6	8			0	1,2	1	1	0	0	0	0	0	0	0	1	0
34	1	1	2	0	0	0	0	0	0	2	2	1000	10-49	0	24.5	10-49	36.5	10-49	0.02	0	0	0	1	0	27+5	27	5	27.7143	VD	0	F	1	2	6			0	1	1	1	0	0	0	0	0	0	0	0	0
35	1	1	3	0	1	1	1	0	0	1	0	770	<3	1	24.8	<3	32.5	<3	-2.05	1	0	0	0	1	30+4	30	4	30.5714	CS	1	M	0	3	5			1	0	0	3	1	2	1	0	0	0	0	OP	1
36	1	1	3	0	1	0	0	0	0	2	2	1100	10-49	0	26	10-49	35	<3	-0.6	0	0	0	1	0	29+2	29	2	29.2857	VD	0	M	0	8	8			0	0	0	1	0	0	0	0	0	0	0	0	0
37	1	1	3	0	0	0	0	0	0	1	0	990	10-49	0	22	<3	33	3-9	-0.02	0	0	0	0	0	27+3	27	3	27.4286	CS	1	M	0	2	3			1	2	1	1	0	0	0	OP	1	OP	1	0	0
38	1	1	3	0	0	0	0	0	0	1	0	880	10-49	0	22.5	3-9	35	10-49	-0.52	0	0	0	0	0	27+3	27	3	27.4286	CS	1	F	1	3	3			1	1,2	1	1	0	0	0	OP	1	0	0	0	1
39	1	1	2	0	0	0	0	0	0	2	2	730	<3	1	24.5	<3	32.5	<3	-2.17	1	0	0	0	1	30+6	30	6	30.8571	CS	1	F	1	6	7			0	0	0	0	0	0	0	0	0	0	0	1	0
40	1	1	2	0	1	0	0	0	0	0	0	1180	3-9	1	25.5	3-9	36	<3	-0.33	0	0	0	1	0	29+6	29	6	29.8571	CS	1	F	1	4	7			0	0	0	0	0	1	0	0	0	0	0	0	0
41	1	1	3	0	1	0	0	1	0	0	0	1450	50-90	0	28	50-90	36.5	10-49	0.59	0	0	1	1	0	29+6	29	6	29.8571	CS	1	M	0	2	6			0	1	1	0	0	0	0	0	0	0	0	0	0
42	1	1	5	0	0	0	0	0	0	2	2	890	<3	1	34	3-9	34	<3	-2.06	1	0	0	0	1	31	31	0	31	CS	1	M	0	6	8			0	0	0	0	0	1	0	0	0	0	0	1	0
43	1	1	4	0	1	0	0	0	0	2	2	650	10-49	0	21.8	3-9	31.5	10-49	-0.61	0	0	0	0	0	24	24	0	24	VD	0	M	0	3	5			1	1,2	1	3	1	1,parenchymal	1	op	1	0	0	op	1
44	1	0		0	1	0	0	0	0	0	0	770	3-9	1	24.5	50-90	31.5	3-9	-0.58	0	0	0	0	0	26+2	26	2	26.2857	CS	1	M	0	2	7			1	op	1	2	1	1.PVL	1	0	0	0	0	0	0
45	1	1	2	0	0	0	0	1	0	2	2	710	<3	1	24.5	<3	33	<3	-2.23	1	0	0	0	1	30+2	30	2	30.2857	CS	1	F	1	5	7			0	0	0	0	0	0	0	0	0	0	0	0	0
46	1	1	4	0	0	0	0	1	0	2	2	1120	<3	1	28	<3	38	<3	-2.31	1	0	0	1	1	33+3	33	3	33.4286	CS	1	F	1	5	7			0	0	0	0	0	0	0	0	0	0	0	0	0
47	1	1	2	0	.	0	0	0	0	2	2	1230	3-9	1	27	3-9	38	3-9	-1.12	0	0	0	1	1	31+6	31	6	31.8571	CS	1	M	0	3	6			0	OP	1	0	0	0	0	0	0	0	0	0	0
48	1	1	3	1	0	0	0	0	0	1	0	850	10-49	0	25	50-90	32.5	3-9	-0.15	0	0	0	0	0	26+1	26	1	26.1429	CS	1	M	0	2	5			1	1,2	1	3	1	1	0	OP	1	0	0	0	0
49	1	0		1	0	1	1	0	0	2	2	1280	10-49	0	25	3-9	39	10-49	0.01	0	0	1	1	0	29+4	29	4	29.5714	VD	0	F	1	6	7			0	0	0	0	0	0	0	0	0	0	0	0	0
50	1	0		0	1	0	0	0	0	2	2	1360	50-90	0	27	10-49	40	50-90	0.28	0	0	1	1	0	29	29	0	29	CS	1	F	1	7	8			0	1	1	0	0	0	0	0	0	0	0	0	0
51	1	1	4	0	0	0	0	1	0	1	0	950	3-9	1	25	3-9	35	<3	-1.5	0	0	0	0	1	30+2	30	2	30.2857	CS	1	F	1	5	7			0	2	1	1	0	0	0	0	0	0	0	0	0
52	1	1	6	0	1	0	0	1	0	1	0	620	3-9	1	22.7	10-49	31	<3	-1.7	0	0	0	0	0	27+2	27	2	27.2857	CS	1	F	1	5	7			1	1	1	2	1	1	0	0	0	SIP	0	0	0
53	1	1	6	0	1	0	0	0	0	1	0	970	10-49	0	25	10-49	35	10-49	0.5	0	0	0	0	0	26+5	26	5	26.7143	CS	1	F	1	1	5			1	1	1	1	0	1	0	1	0	0	0	0	0
54	1	1	6	0	1	0	0	0	0	1	0	1050	50-90	0	25.5	50-90	36	50-90	0.93	0	0	0	1	0	26+5	26	5	26.7143	CS	1	F	1	3	5			1	1,2	1	1	0	1	0	2	0	0	0	0	0
55	1	0		1	1	0	0	0	0	1	0	1640	50-90	0	28	50-90	41	50-90	1.24	0	0	1	1	0	29+4	29	4	29.5714	VD	0	F	1	5	7			0	1	1	0	0	0	0	0	0	0	0	0	0
56	1	1	5	0	0	1	1	1	0	1	0	910	3-9	1	25.6	10-49	34	<3	-1.25	0	0	0	0	0	29	29	0	29	CS	1	M	0	2	7			1	1	1	2	1	1	0	0	0	0	0	0	0
57	1	1	3	1	0	0	0	0	0	1	0	1050	10-49	0	26	10-49	35	10-49	0.25	0	0	0	1	0	27+5	27	5	27.7143	CS	1	F	1	5	7			0	1	1	1	0	0	0	2	0	0	0	0	0
58	1	0	7	1	0	0	0	0	0	2	2	1150	50-90	0	26.5	50-90	38.5	50-90	0.7	0	0	0	1	0	27+5	27	5	27.7143	CS	1	M	0	2	6			1	2	1	1	0	0	0	0	0	0	0	0	0
59	1	1	4	1	0	0	0	0	0	2	2	860	10-49	0	24.5	10-49	35	10-49	-0.61	0	0	0	0	0	27+5	27	5	27.7143	CS	1	F	1	4	7			0	1	1	2	1	0	0	OP	1	0	0	0	1
60	1	0	7	1	1	0	0	0	0	1	0	480	3-9	1	20.2	10-49	27.5	3-9	-0.97	0	0	0	0	0	23+1	23	1	23.1429	VD	0	F	1	4	7			1	0	0	NA	.	0	0	NA	.	OP	1	OP	1
61	1	1	3	1	1	0	0	0	0	0	0	1190	10-49	0	28.5	50-90	37	10-49	0.24	0	0	0	1	0	28+4	28	4	28.5714	VD	0	M	0	6	7			0	1	1	0	0	0	0	0	0	0	0	0	0
62	1	1	3	1	1	0	0	0	0	2	2	1230	10-49	0	26	10-49	34	3-9	0.4	0	0	0	1	0	28+4	28	4	28.5714	VD	0	M	0	2	7			1	OP	1	2	1	2	1	0	0	0	0	0	0
63	1	1	5	0	0	0	0	0	0	0	0	1110	<3	1	28.4	10-49	39	<3	-2.79	1	0	0	1	1	34+4	34	4	34.5714	CS	1	F	1	5	7			0	0	0	0	0	0	0	0	0	0	0	0	0
64	1	1	2	0	1	0	0	0	0	1	0	710	10-49	0	22.5	10-49	31.5	10-49	0.32	0	0	0	0	0	24+3	24	3	24.4286	VD	0	M	0	3	6			1	1,2	1	2	1	1	0	OP	1	0	0	1	1
65	1	1	4	1	1	0	0	0	0	2	2	1190	50-90	0	24	10-49	36.5	50-90	1.69	0	0	0	1	0	26+6	26	6	26.8571	CS	1	M	0	5	7			1	1	1	3	1	0	0	0	0	0	0	0	1
66	1	1	5	1	1	1	1	0	0	1	0	760	50-90	0	22.5	10-49	31.5	10-49	0.73	0	0	0	0	0	24+3	24	3	24.4286	CS	1	M	0	1	2			1	OP	1	2	1	1	0	OP	1	2	1	OP	0
67	1	0		1	0	0	0	0	0	2	2	1550	50-90	0	28.5	50-90	40	50-90	0.93	0	0	1	1	0	29+4	29	4	29.5714	CS	1	M	0	6	8			0	0	0	0	0	0	0	0	0	0	0	0	0
68	1	1	4	1	1	1	1	0	0	2	2	710	50-90	0	21.3	10-49	32.5	10-49	0.32	0	0	0	0	0	24+2	24	2	24.2857	CS	1	M	0	5	6			1	1	1	3	1	1	0		0	OP	1	0	1
69	1	1	3	1	1	0	0	0	0	2	2	970	<3	1	26	<3	35	3-9	-1.83	0	0	0	0	1	31+1	31	1	31.1429	CS	1	F	1	6	7			1	1	1	0	0	0	0	0	0	0	0	0	1
70	1	1	2	1	0	0	0	0	0	2	2	980	10-49	0	24	50-90	33.5	10-49	-0.07	0	0	0	0	0	27	27	0	27	VD	0	M	0	6	7			1	0	0	1	0	0	0	0	0	0	0	0	0
71	1	1	4	1	1	0	0	0	0	2	2	1110	50-90	0	24.5	10-49	33.2	3-9	0.52	0	0	0	1	0	27+6	27	6	27.8571	CS	1	F	1	7	9			1	0	0	2	1	2	1	OP	1	0	0	0	0
72	1	1	5	0	0	0	0	0	0	0	0	840	<3	1	25	<3	33.5	<3	-3.86	1	1	0	0	1	35+2	35	2	35.2857	CS	1	F	1	7	8			0	1	1	0	0	0	0	0	0	0	0	0	0
73	1	1	3	0	0	0	0	1	0	1	0	890	<3	1	27.5	3-9	35.5	<3	-2.45	1	0	0	0	1	32+6	32	6	32.8571	CS	1	F	1	3	7			0	1	1	0	0	0	0	0	0	0	0	0	0
74	1	1	3	0	0	0	0	0	0	2	2	940	<3	1	28	3-9	35	<3	-2.32	1	0	0	0	1	32+2	32	2	32.2857	CS	1	F	1	4	8			0	0	0	0	0	0	0	0	0	0	0	0	0
75	1	1	6	1	0	0	0	0	1	2	2	610	3-9	1	22	3-9	31.5	<3	-1.74	0	0	0	0	0	27+1	27	1	27.1429	CS	1	F	1	4	7			1	OP	1	2	1	2	1	0	0	0	0	0	1
76	1	1	4	0	0	0	0	0	1	2	2	830	10-49	0	25	10-49	34	50-90	-0.75	0	0	0	0	0	27+1	27	1	27.1429	CS	1	F	1	3	7			1	1	1	1	0	2	1	0	0	0	0	0	0
77	1	1	3	0	1	0	0	0	0	2	2	1180	50-90	0	27	50-90	39.5	50-90	0.84	0	0	0	1	0	28+1	28	1	28.1429	VD	0	F	1	6	8			1	1	1	0	0	0	0	0	0	0	0	0	0
78	1	0	7	1	1	0	0	0	0	2	2	810	10-49	0	23	3-9	35	10-49	-0.84	0	0	0	0	0	27	27	0	27	VD	0	F	1	5	7			0	0	0	2	1	0	0	0	0	0	0	0	1
79	1	1	4	1	0	0	0	0	0	2	2	1140	10-49	0	22.5	10-49	36.5	10-49	0.05	0	0	0	1	0	28+3	28	3	28.4286	CS	1	F	1	7	8			0	0	0	0	0	0	0	0	0	0	0	1	0
80	1	1	5	1	0	0	0	0	0	2	2	780	10-49	0	23	10-49	33	10-49	-0.52	0	0	0	0	0	26	26	0	26	CS	1	F	1	6	8			1	OP	1	2	1	0	0	OP	1	0	0	0	1
81	1	0		1	1	0	0	0	1	2	2	610	3-9	1	20.5	<3	30.5	<3	-1.44	0	0	0	0	0	26	26	0	26	CS	1	F	1	0	1			1	0	0	NA	.	4	1	NA	.	0	0	0	0
82	1	0		0	0	0	0	0	0	0	0	610	3-9	1	22.3	3-9	30	3-9	-1.05	0	0	0	0	0	25+3	25	3	25.4286	CS	1	F	1	2	4			1	OP	1	2	1	1	0	OP	1	0	0	0	1
83	1	0		0	0	0	0	0	0	2	2	1160	10-49	0	26.5	10-49	36	3-9	-0.4	0	0	0	1	0	29+3	29	3	29.4286	CS	1	F	1	6	7			0	1	1	1	0	1	0	2	0	0	0	0	0
84	1	0		1	1	1	1	0	0	1	0	580	10-49	0	20	3-9	31	10-49	-1.25	0	0	0	0	0	25+1	25	1	25.1429	CS	1	F	1	1	2			1	OP	1	NA	.	2	1	NA	.	0	0	0	0
85	1	0	7	1	0	2	0	0	0	0	0	480	3-9	1	20.5	3-9	28	3-9	-0.97	0	0	0	0	0	23+1	23	1	23.1429	VD	0	M	0	4	6			1	0	0	2	1	1	0	OP	1	0	0	0	0
86	1	1	4	1	1	0	0	0	0	0	0	670	50-90	0	21	10-49	31	10-49	0.98	0	0	0	0	0	23+5	23	5	23.7143	VD	0	M	0	3	6			1	1	1	3	1	1	0	OP	1	OP	1	0	1
87	1	0		0	0	0	0	0	0	2	2	1200	3-9	1	26.5	3-9	36	<3	-1.65	0	0	0	1	1	32+2	32	2	32.2857	CS	1	M	0	6	8			0	0	0	0	0	0	0	0	0	0	0	0	0
88	1	1	3	0	1	0	0	0	0	2	2	1010	50-90	0	24.5	10-49	36	10-49	0.72	0	0	0	1	0	26+6	26	6	26.8571	VD	0	F	1	6	7			0	1	1	1	0	0	0	2	0	0	0	0	0
89	1	1	3	0	0	0	0	0	0	2	2	930	10-49	0	25	50-90	33.5	3-9	0.29	0	0	0	0	0	26+6	26	6	26.8571	VD	0	F	1	6	7			1	1,2	1	1	0	1	0	1	0	0	0	0	1
90	1	0		0	1	0	0	0	0	2	2	1220	<3	1	26	<3	46	50-90	-2.53	1	0	0	1	1	34+5	34	5	34.7143	VD	0	F	1	5	7			0	0	0	0	0	1	0	0	0	0	0	0	0
91	1	1	4	1	1	0	0	0	0	2	2	510	<3	1	21	<3	30	<3	-1.71	0	0	0	0	0	25+4	25	4	25.5714	VD	0	F	1	1	7			1	OP	1	1	0	2	1	OP	1	OP	1	0	0
92	1	1	4	0	0	0	0	0	0	2	2	750	<3	1	23.5	<3	32	<3	-2.11	1	0	0	0	1	30+2	30	2	30.2857	CS	1	F	1	3	6			1	0	0	2	1	1	0	1	0	0	0	0	0
93	1	0		1	1	0	0	0	0	1	0	780	10-49	0	23	10-49	32	10-49	0.06	0	0	0	0	0	25+2	25	2	25.2857	VD	0	F	1	3	6			1	2	1	3	1	4,PVL	1	OP	1	0	0	0	0
94	1	0	7	0	0	0	0	0	0	0	0	800	10-49	0	24	10-49	34	10-49	-0.41	0	0	0	0	0	26+1	26	1	26.1429	CS	1	F	1	2	4			1	1,2	1	2	1	1	0	0	0	0	0	0	0
95	1	1	6	0	0	0	0	0	0	1	0	600	<3	1	22.5	<3	30.5	<3	-2.05	1	0	0	0	0	28	28	0	28	CS	1	M	0	3	5			1	0	0	2	1	1	0	1	0	2	1	1	1
96	1	1	5	0	1	0	0	0	0	0	0	1010	10-49	0	32	10-49	43	3-9	0.72	0	0	0	1	0	26+4	26	4	26.5714	VD	0	M	0	4	7			1	0	0	1	0	0	0	1	0	0	0	0	0
97	1	1	3	1	0	0	0	0	0	1	0	870	10-49	0	25	10-49	34	10-49	-0.57	0	0	0	0	0	27	27	0	27	VD	0	F	1	2	5			1	1	1	1	0	0	0	1	0	0	0	0	1
98	1	0		1	1	0	0	0	0	2	2	1400	91-97	0	27	50-90	39	50-90	1.83	0	0	1	1	0	27+3	27	3	27.4286	VD	0	M	0	2	5			1	2	1	1	0	2	1	0	0	0	0	0	0
99	1	1	3	0	0	0	0	1	0	2	2	400	<3	1	19.5	<3	25	<3	-2.43	1	0	0	0	0	25+1	25	1	25.1429	CS	1	F	1	2	4			1	1	1	NA	.	0	0	NA	.	0	0	1	1
100	1	1	6	0	1	0	0	0	0	0	0	570	10-49	0	21.5	10-49	30	10-49	-0.05	0	0	0	0	0	23+3	23	3	23.4286	VD	0	M	0	2	5			1	1,2	1	3	1	0	0	OP	1	SIP	0	0	1
101	1	1	4	1	1	0	0	0	1	2	2	1160	50-90	0	25.5	10-49	35	10-49	0.13	0	0	0	1	0	28	28	0	28	VD	0	F	1	7	8			0	0	0	0	0	1	0	0	0	0	0	0	0
102	1	1	6	1	0	0	0	0	0	1	0	1350	50-90	0	28.5	50-90	39.5	50-90	0.25	0	0	1	1	0	29+1	29	1	29.1429	CS	1	M	0	5	8			0	1	1	0	0	0	0	0	0	0	0	0	0
103	1	1	5	0	0	0	0	1	0	2	2	660	<3	1	23.5	3-9	30.5	<3	-1.82	0	0	0	0	0	28+1	28	1	28.1429	CS	1	F	1	3	7			1	1	1	0	0	0	0	NA	.	OP	1	0	1
104	1	1	3	0	0	1	1	0	0	0	0	940	<3	1	25.7	<3	34.5	<3	-2.32	1	0	0	0	1	32+3	32	3	32.4286	CS	1	M	0	4	7			0	1	1	0	0	0	0	0	0	0	0	1	0
105	1	1	5	1	1	1	1	0	0	1	0	850	10-49	0	23	3-9	31	3-9	-0.15	0	0	0	0	0	26+1	26	1	26.1429	CS	1	F	1	2	5			1	1	1	2	1	2	1	0	0	0	0	0	0
106	1	1	6	0	0	0	0	0	0	0	0	730	10-49	0	21.5	3-9	30	10-49	-0.79	0	0	0	0	0	26+5	26	5	26.7143	VD	0	M	0	5	7			1	1,2	1	3	1	0	0	OP	1	0	0	0	1
107	1	1	6	0	0	0	0	0	0	0	0	1040	50-90	0	25	50-90	36	50-90	0.88	0	0	0	1	0	26+5	26	5	26.7143	VD	0	M	0	5	7			1	2	1	2	1	0	0	OP	1	OP	1	0	1
108	1	1	4	0	1	0	0	0	0	2	2	890	50-90	0	24.7	50-90	33	10-49	0.79	0	0	0	0	0	25+2	25	2	25.2857	VD	0	M	0	2	6			1	1	1	2	1	0	0	OP	1	0	0	0	1
109	1	1	5	0	1	2	0	0	0	2	2	800	10-49	0	24.5	10-49	31	<3	-0.41	0	0	0	0	0	26+6	26	6	26.8571	CS	1	M	0	3	6			1	OP	1	2	1	1,PVL	1	0	0	0	0	0	0
110	1	1	3	0	0	1	1	0	0	2	2	510	<3	1	22.3	3-9	30	<3	-1.98	0	0	0	0	0	26+6	26	6	26.8571	CS	1	M	0	1	3			1	0	0	1	0	2	1	2	0	OP	1	0	1
111	1	0	7	1	1	0	0	0	0	2	2	1240	10-49	0	26.5	10-49	36	3-9	-0.13	0	0	0	1	0	29+2	29	2	29.2857	VD	0	M	0	6	7			0	1	1	1	0	1	0	0	0	0	0	0	0
112	1	1	3	1	1	0	0	0	0	2	2	1140	10-49	0	27	10-49	36.5	10-49	0.05	0	0	0	1	0	28	28	0	28	CS	1	F	1	4	7			0	0	0	0	0	2, susp PVL	1	0	0	0	0	1	0
113	1	1	3	0	1	0	0	0	0	2	2	1440	50-90	0	27	10-49	39	10-49	0.55	0	0	1	1	0	29+5	29	5	29.7143	VD	0	F	1	6	7			0	1	1	0	0	0	0	0	0	0	0	0	1
114	1	1	4	1	0	0	0	0	0	2	2	980	10-49	0	24.8	3-9	35	3-9	-0.57	0	0	0	0	0	28+3	28	3	28.4286	VD	0	F	1	6	7			0	0	0	0	0	0	0	0	0	0	0	0	0
115	1	1	3	1	1	0	0	0	0	2	2	1160	10-49	0	24.5	3-9	38.5	10-49	0.13	0	0	0	1	0	28+3	28	3	28.4286	VD	0	F	1	6	7			0	0	0	0	0	0	0	0	0	0	0	0	1
116	1	1	5	1	0	1	1	0	0	2	2	720	10-49	0	21.2	10-49	31	3-9	-0.33	0	0	0	0	0	25	25	0	25	CS	1	M	0	0	2			1	OP	1	3	1	4	1	0	0	1	0	1	1
117	1	1	5	1	0	0	0	0	0	2	2	590	10-49	0	20.5	3-9	29	3-9	-1.18	0	0	0	0	0	25	25	0	25	CS	1	F	1	6	7			1	0	0	2	1	0	0	OP	1	0	0	0	0
118	1	1	6	0	1	0	0	0	0	0	0	610	3-9	1	20.5	<3	28	<3	-1.05	0	0	0	0	0	25+5	25	5	25.7143	CS	1	F	1	4	7			1	OP	1	2	1	2	1	0	0	0	0	0	0
119	1	1	4	1	0	0	0	0	0	1	0	890	10-49	0	24	10-49	42	3-9	-0.47	0	0	0	0	0	27+4	27	4	27.5714	VD	0	M	0	6	8			0	0	0	0	0	1	0	2	0	0	0	0	0
120	1	0	7	1	1	0	0	0	0	1	0	1020	50-90	0	26	50-90	36	10-49	0.11	0	0	0	1	0	27+4	27	4	27.5714	VD	0	M	0	6	7			1	1	1	0	0	1	0	2	0	0	0	0	0
121	1	0	7	0	0	1	1	0	0	2	2	860	<3	1	24	<3	32	<3	-2.94	1	0	0	0	1	33+4	33	4	33.5714	VD	0	M	0	7	8			0	1	1	2	1	0, parenchymal hmr	1	1	0	2	1	0	0
122	1	1	6	1	0	1	1	0	0	0	0	1130	3-9	1	26	<3	34	3-9	-0.96	0	0	0	1	1	30+2	30	2	30.2857	CS	1	F	1	3	8			0	1	1	2	1	0	0	0	0	0	0	0	1
[truncated: 26 more columns]

## Sheet: Basal characteristics_preNST
		제제 <7일내 단군 =1, 아닌군=0																																	morbidity				PDA code		BPD code		IVH code		ROP code		NEC code		Sepsis
#	pre/post	S-TPN	day	PROM	CAM	Olio/poly	oligo	PIH	DM	Steroid	str ©	Birth w	Bwt %	SGA	HC	HC%	Ht	Ht%	birth z score	birth zscore <-2	birth zscore <-3	weight	weight	GA(<30)	GA	w	d	GA 합계	Delivery	deliv.c	Sex	sex.c	AS1	AS5	full feeding (≥120)	c-line duration	RDS	PDA		BPD		IVH	IVH code	ROP	ROP code	NEC		MO	Sepsis
1	0	0	7	0	1	0	0	0	0	1	0	960	50-90	0	25.5	50-90	36	50-90	0.45	0	0			0	26+1	26	1	26.1429	CS	1	F	1	2	7			0	1	1	1	0	0	0	0	0	0	0	0	0
2	0	1	2	1	0	0	0	1	0	1	0	870	10-49	0	24.5	50-90	33.5	10-49	-0.04	0	0			0	26+1	26	1	26.1429	CS	1	F	1	2	7			1	1,2	1	2	1	1	0	op	1	0	0	1	1
3	0	1	4	1	0	0	0	0	0	2	2	860	50-90	0	24.1	50-90	30	10-49	0.59	0	0			0	25+3	25	3	25.4286	CS	1	F	1	4	7			1	1,2	1	2	1	1	0	3	0	0	0	0	1
4	0	1	2	1	0	0	0	0	0	2	2	746	10-49	0	23	10-49	32.5	10-49	-0.16	0	0			0	25+3	25	3	25.4286	CS	1	F	1	2	7			1	1	1	1	0	0	0	3	0	0	0	0	0
5	0	1	2	1	0	0	0	0	0	2	2	580	3-9	1	21.8	10-49	29.8	3-9	-1.25	0	0			0	25+3	25	3	25.4286	VD	0	F	1	3	6			1	1,2	1	3	1	1	0	1	0	0	0	0	1
6	0	1	5	0	1	0	0	0	0	2	2	910	3-9	1	22.5	<3	36	3-9	-0.85	0	0			0	28+6	28	6	28.8571	CS	1	M	0	3	7			0	1	1	0	0	1	0	1	0	0	0	0	0
7	0	0	.	0	0	0	0	0	0	2	2	1810	90-97	0	28.5	50-90	46	>97	1.81	0	0			0	29+0	29	0	29	CS	1	M	0	6	8			0	0	0	0	0	0	0	0	0	0	0	0	0
8	0	0	.	0	0	1	1	0	0	2	2	498	<3	1	21	<3	28	<3	-1.79	0	0			0	25+3	25	3	25.4286	CS	1	F	1	5	7			0	1	1	1	0	0	0	0	0	0	0	0	0
9	0	1	4	1	1	0	0	0	0	2	2	810	10-49	0	22.5	10-49	33.5	10-49	0.26	0	0			0	25+6	25	6	25.8571	VD	0	M	0	6	7			0	1	1	1	0	0	0	2	0	0	0	0	0
10	0	1	6	0	1	2	0	0	0	2	2	860	10-49	0	23	10-49	32.5	3-9	-0.09	0	0			0	26+0	26	0	26	CS	1	F	1	3	6			1	1	1	1	0	0	0	2	0	0	0	0	0
11	0	1	6	0	0	1	1	0	0	2	2	430	<3	1	20.2	<3	36.5	50-90	-2.41	1	0			0	26+0	26	0	26	CS	1	F	1	6	7			0	1	1	2	1	4, pvl	1	op	1	0	0	0	1
12	0	0	.	1	0	2	0	0	0	2	2	582	10-49	1	22	10-49	30.5	10-49	-0.72	0	0			0	24+2	24	2	24.2857	VD	0	M	0	3	6			1	1,2	1	3	1	3. PVL	1	0	0	OP	1	0	1
13	0	1	5	0	1	0	0	0	0	2	2	940	10-49	0	25	10-49	35	10-49	1.11	0	0			0	25+6	25	6	25.8571	CS	1	M	0	1	5			1	1	1	1	0	0	0	0	0	0	0	1	0
14	0	0	.	0	0	0	0	0	0	2	2	1220	10-49	0	27	50-90	38.5	50-90	0.36	0	0			0	28+0	28	0	28	VD	0	F	1	4	6			1	1	1	0	0	0	0	OP	1	0	0	0	0
15	0	1	4	0	0	0	0	0	0	0	0	740	10-49	0	24	10-49	31	3-9	-0.74	0	0			0	26+3	26	3	26.4286	VD	0	M	0	6	6			0	1	1	3	1	0	0	OP	1	0	0	0	1
16	0	1	3	0	0	0	0	0	0	0	0	960	50-90	0	24.3	10-49	35	10-49	0.45	0	0			0	26+4	26	4	26.5714	CS	1	M	0	5	7			0	1	1	1	0	0	0	2	0	0	0	0	0
17	0	1	4	1	0	0	0	0	0	0	0	730	10-49	0	23.7	10-49	33	3-9	-0.79	0	0			0	26+4	26	4	26.5714	CS	1	M	0	6	6			1	1	1	2	1	0	0	OP	1	0	0	0	1
18	0	1	5	0	0	0	0	0	0	2	2	1360	10-49	0	28	50-90	399.5	50-90	0.28	0	0			0	29+3	29	3	29.4286	CS	1	M	0	1	5			0	1	1	0	0	1	0	0	0	0	0	0	0
19	0	1	6	0	0	0	0	1	0	2	2	570	<3	1	22.8	<3	30.5	<3	-2.17	1	0			0	28+0	28	0	28	CS	1	M	0	5	7			1	1	1	3	1	1	0	OP	1	0	0	0	1
20	0	1	3	0	0	2	0	0	0	2	2	1080	10-49	0	27.5	10-49	37	10-49	-1.11	0	0			1	30+1	30	1	30.1429	CS	1	F	1	1	6			1	2	1	2	1	2	1	0	0	0	0	0	1
21	0	1	2	1	0	0	0	0	0	2	2	810	10-49	0	23.7	10-49	35	10-49	-0.36	0	0			0	26+4	26	4	26.5714	CS	1	M	0	1	1			1	1,2	1	2	1	1	0	op	1	0	0	1	0
22	0	1	2	1	0	0	0	0	0	2	2	724	10-49	0	23.8	10-49	33.5	10-49	-0.82	0	0			0	26+4	26	4	26.5714	CS	1	F	1	1	4			0	1	1	2	1	0	0	2	0	0	0	1	0
23	0	1	3	1	0	0	0	1	0	0	0	980	3-9	1	27	10-49	37	3-9	-1.41	0	0			1	30+2	30	2	30.2857	CS	1	F	1	6	8			0	1	1	0	0	0	0	0	0	0	0	0	0
24	0	0	.	0	0	0	0	0	0	2	2	722	<3	1	25.5	<3	32.5	<3	-2.88	1	0			1	32+0	32	0	32	CS	1	F	1	1	4			0	1	1	0	0	0	0	0	0	0	0	0	1
25	0	1	4	1	1	1	1	0	0	2	2	876	10-49	0	24.2	50-90	34	10-49	0.69	0	0			0	25+6	25	6	25.8571	CS	1	M	0	1	4			1	1	1	1	0	0,PVL	1	0	0	0	0	0	1
26	0	0	.	1	0	1	1	0	0	2	2	1220	10-49	0	26.5	3-9	40	10-49	-1.6	0	0			1	32+0	32	0	32	CS	1	M	0	7	8			0	0	0	0	0	0	0	0	0	0	0	0	0
27	0	0	.	1	0	1	1	0	0	1	0	710	10-49	0	21.5	10-49	33.3	50-90	-0.4	0	0			0	25+0	25	0	25	VD	0	F	1	6	7			0	1	1	1	0	0	0	OP	1	0	0	0	0
28	0	0	.	0	0	1	1	0	0	2	2	720	<3	1	26	10-49	30	<3	-2.2	1	0			1	30+0	30	0	30	CS	1	M	0	4	7			0	1	1	1	0	1	0	0	0	0	0	0	0
29	0	0	.	0	0	0	0	0	0	2	2	1210	10-49	0	24.3	10-49	36.5	10-49	0.31	0	0			0	28+3	28	3	28.4286	VD	0	M	0	6	7			0	0	0	0	0	1	0	OP	1	0	0	0	0
30	0	1	2	0	0	0	0	0	0	2	2	1100	10-49	0	26.7	10-49	37	10-49	-0.11	0	0			0	28+3	28	3	28.4286	VD	0	M	0	7	8			0	1	1	1	0	0	0	OP	1	0	0	0	0
31	0	0	7	0	0	0	0	0	0	2	2	1100	10-49	0	26	10-49	37	10-49	-0.11	0	0			0	28+3	28	3	28.4286	VD	0	M	0	5	8			0	1	1	1	0	0	0	0	0	0	0	0	0
32	0	1	4	0	0	0	0	0	0	1	0	980	<3	1	26.2	<3	39	<3	-2.22	1	0			1	32+3	32	3	32.4286	CS	1	F	1	4	8			0	0	0	0	0	0	0	0	0	0	0	0	0
33	0	1	4	0	0	0	0	1	1	1	0	1410	10-49	0	24.5	3-9	41.5	50-90	0.45	0	0			0	29+5	29	5	29.7143	CS	1	F	1	1	4			0	1	1	0	0	1	0	0	0	0	0	0	0
34	0	0	.	0	0	0	0	1	1	1	0	1360	10-49	0	28	50-90	40	50-90	0.28	0	0			0	29+5	29	5	29.7143	CS	1	F	1	7	8			0	0	0	0	0	0	0	0	0	0	0	0	0
35	0	1	2	0	0	0	0	1	1	1	0	1070	10-25	0	26.8	10-49	36.5	10-49	-0.71	0	0			0	29+5	29	5	29.7143	CS	1	F	1	5	7			0	1	1	0	0	0	0	2	0	0	0	0	0
36	0	1	2	0	0	0	0	1	0	2	2	1050	10-49	0	27	10-49	37	10-49	-1.2	0	0			1	30+3	30	3	30.4286	CS	1	F	1	6	8			0	0	0	0	0	0	0	2	0	0	0	1	0
37	0	1	3	1	0	0	0	0	0	2	2	1120	<3	1	25.3	<3	38	<3	0.57	0	0			0	27+2	27	2	27.2857	VD	0	F	1	5	8			0	0	0	0	0	1	0	0	0	0	0	0	0
38	0	1	6	1	0	0	0	0	0	2	2	780	10-49	0	23.5	10-49	34	10-49	0.06	0	0			0	25+6	25	6	25.8571	CS	1	F	1	6	7			1	1	1	2	1	1	0	OP	1	0	0	0	0
39	0	0	.	0	0	0	0	0	0	2	2	710	10-49	0	23	10-49	33	10-49	-0.4	0	0			0	25+6	25	6	25.8571	CS	1	F	1	7	8			1	1	1	3	1	1	0	0	0	0	0	0	1
40	0	1	3	0	0	1	1	0	0	2	2	1090	<3	1	28	10-49	38.5	3-9	-1.94	0	0			1	32+0	32	0	32	CS	1	F	1	5	7			0	0	0	0	0	0	0	0	0	0	0	0	0
41	0	0	.	1	0	2	0	0	0	1	0	730	10-49	0	24.3	10-49	33.5	10-49	-0.79	0	0			0	26+3	26	3	26.4286	CS	1	F	1	3	6			1	0	0	NA	.	4	1	NA	0	0	0	0	0
42	0	1	4	1	0	2	0	0	0	1	0	1690	90-97	0	32	>97	43.5	>97	2.18	0	0			0	28+5	28	5	28.7143	VD	0	M	0	4	7			0	1	1	0	0	0	0	0	0	0	0	0	0
43	0	0	.	1	0	0	0	0	0	2	2	1060	10-49	0	27.5	50-90	34	3-9	-0.26	0	0			0	28+5	28	5	28.7143	VD	0	F	1	7	8			0	1	1	0	0	1	0	0	0	0	0	0	0
44	0	1	3	0	1	0	0	1	0	2	2	720	3-9	1	21.7	<3	33	3-9	-1.24	0	0			0	27+3	27	3	27.4286	VD	0	F	1	1	2			1	1	1	1	0	2	1	OP	1	0	0	0	0
45	0	0	.	0	0	0	0	0	0	0	0	890	<3	1	20.5	<3	27	<3	-1.68	0	0			1	30+6	30	6	30.8571	CS	1	M	0	7	8			0	1	1	1	0	0	0	0	0	0	0	0	0
46	0	1	4	1	0	0	0	0	0	1	0	760	50-90	0	22.5	10-50	33	50-90	0.76	0	0			0	24+5	24	5	24.7143	CS	1	M	0	1	5			1	1,2	1	3	1	2	1	0	0	OP	1	0	0
47	0	1	3	0	1	0	0	0	0	2	2	816	10-49	0	24.2	10-49	38	50-90	-0.33	0	0			0	26+4	26	4	26.5714	VD	0	F	1	5	5			0	1	1	1	0	1	0	2	0	0	0	0	0
48	0	1	2	0	0	0	0	0	0	0	0	920	50-90	0	25	50-90	34	50-90	2.03	0	0			0	24+6	24	6	24.8571	CS	1	F	1	1	5			1	1	1	2	1	0	0	0	0	0	0	0	0
49	0	0	.	1	1	0	0	0	0	0	0	1650	90-97	0	30	90-97	42.5	90-97	1.27	0	0			0	29+2	29	2	29.2857	VD	0	M	0	2	7			0	0	0	0	0	2	1	0	0	0	0	0	0
50	0	1	4	1	1	0	0	0	0	2	2	1250	50-90	0	26.3	10-49	38.5	50-90	0.48	0	0			0	28+5	28	5	28.7143	CS	1	M	0	1	3			1	0	0	2	1	0	0	0	0	0	0	0	0
51	0	0	.	0	1	0	0	0	0	0	0	850	10-49	0	22.5	10-49	36	10-49	-0.66	0	0			0	27+0	27	0	27	VD	0	M	0	6	8			0	1	1	1	0	0	0	0	0	0	0	0	0
52	0	1	3	0	0	0	0	0	0	2	2	1290	10-49	0	29	50-90	41	50-90	0.04	0	0			0	29+0	29	0	29	CS	1	M	0	6	7			0	0	0	0	0	0	0	0	0	0	0	0	0
53	0	1	2	0	0	0	0	0	0	2	2	940	10-49	0	26.3	10-49	38	10-49	-1.15	0	0			0	29+0	29	0	29	CS	1	F	1	5	6			0	1	1	0	0	0	0	0	0	0	0	0	0
54	0	1	4	0	1	0	0	1	0	2	2	840	<3	1	28	<3	34.5	<3	-2.58	1	0			1	32+3	32	3	32.4286	CS	1	F	1	2	7			0	1	1	0	0	1	0	0	0	0	0	0	0
55	0	1	2	0	0	0	0	0	0	0	0	650	50-90	0	22	50-90	30.5	10-49	0.77	0	0			0	23+5	23	5	23.7143	VD	0	M	0	2	5			1	1	1	3	1	2, PVL	1	OP	1	OP	1	0	1
56	0	0	7	1	0	2	0	0	0	2	2	730	10-49	0	23.5	10-49	33	10-49	-0.79	0	0			0	26+2	26	2	26.2857	VD	0	M	0	5	7			1	1	1	1	0	1	0	2	0	0	0	0	1
57	0	0	.	0	0	1	1	0	0	2	2	690	3-9	1	22	3-9	31.5	3-9	-1.01	0	0			0	26+2	26	2	26.2857	VD	0	M	0	6	7			1	1	1	0	0	1	0	OP	1	0	0	0	0
58	0	1	4	1	0	1	1	1	0	2	2	1100	10-49	0	24.5	10-49	38.5	50-90	-0.11	0	0			0	28+3	28	3	28.4286	VD	0	F	1	7	7			0	0	0	1	0	0	0	0	0	2	1	0	0
59	0	1	6	1	1	0	0	0	0	2	2	860	10-49	0	23.5	3-9	34	10-49	-0.61	0	0			0	27+3	27	3	27.4286	CS	1	F	1	2	5			1	1	1	2	1	1	0	2	0	0	0	0	1
60	0	1	4	1	0	0	0	0	0	2	2	920	10-49	0	25	10-49	35	10-49	-0.34	0	0			0	27+3	27	3	27.4286	CS	1	M	0	4	6			1	2	1	3	1	0	0	3	0	0	0	0	1
61	0	0	.	1	1	0	0	0	0	2	2	730	3-10	1	23.2	3-9	31.1	<3	-1.2	0	0			0	27+3	27	3	27.4286	CS	1	F	1	2	4			1	1	1	NA	.	0	0	1	0	0	0	0	0
62	0	0	.	1	1	0	0	0	0	2	2	910	3-9	1	24.5	3-9	35.5	3-9	-1.258	0	0			0	29+1	29	1	29.1429	CS	1	F	1	4	7			0	1	1	1	0	0	0	2	0	0	0	0	0
63	0	1	4	1	0	1	1	0	0	2	2	1340	50-90	0	27.5	50-90	38	10-49	0.82	0	0			0	28+5	28	5	28.7143	VD	0	M	0	6	7			0	0	0	1	0	1	0	0	0	0	0	0	0
64	0	0		0	0	0	0	1	0	2	2	860	<3	1	25	<3	33	<3	-1.42	0	0			0	29+4	29	4	29.5714	CS	1	M	0	7	7			0	1	1	1	0	0	0	2	0	0	0	0	0
65	0	1	6	1	1	1	1	0	0	2	2	550	10-49	0	21	10-49	29.5	10-49	-0.98	0	0			0	24+1	24	1	24.1429	CS	1	F	1	3	7			1	0	0	2	1	1	0	0	0	0	0	0	0
66	0	0	.	1	0	0	0	0	0	2	2	680	50-90	0	21	10-49	31	10-49	1.08	0	0			0	23+4	23	4	23.5714	VD	0	M	0	1	2			1	1	1	0	0	0	0	1	0	0	0	0	1
67	0	1	5	1	0	0	0	0	0	2	2	1320	50-90	0	26.3	50-90	39	50-90	0.75	0	0			0	28+2	28	2	28.2857	VD	0	F	1	1	2			1	0	0	1	0	0	0	0	0	0	0	0	0
68	0	0	.	0	0	1	1	0	0	2	2	420	<3	1	20	<3	28.5	<3	2.3	0	0			0	25+1	25	1	25.1429	CS	1	F	1	3	4			1	1	1	2	1	0	0	0	0	0	0	0	0
69	0	0	.	0	0	0	0	1	0	2	2	870	3-9	1	25	<3	24	<3	-1.39	0	0			0	29+0	29	0	29	CS	1	F	1	4	7			1	1	1	1	0	0	0	0	0	0	0	0	0
70	0	1	5	0	0	1	1	0	0	1	0	530	<3	1	22	<3	29	<3	-2.32	1	0			0	28+3	28	3	28.4286	CS	1	F	1	4	6			0	0	0	0	0	1	0	OP	1	0	0	OP	0
71	0	0	.	1	0	0	0	0	0	0	0	860	50-90	0	25	50-90	34.5	10-49	-0.09	0	0			0	26+3	26	3	26.4286	VD	0	M	0	2	6			0	0	0	1	0	0	0	OP	1	0	0	0	0
72	0	1	6	0	0	1	1	1	0	0	0	800	<3	1	26	10-49	30.5	<3	-1.96	0	0			1	30+2	30	2	30.2857	CS	1	F	1	4	7			0	0	0	0	0	0	0	0	0	0	0	0	0
73	0	1	3	1	0	0	0	0	0	2	2	1110	10-49	0	27.5	10-49	37	10-49	-1.45	0	0			1	31+3	31	3	31.4286	VD	0	M	0	4	7			1	0	0	2	1	1	0	0	0	0	0	0	0
74	0	1	5	1	0	0	0	0	0	0	0	1010	10-49	0	25.5	10-49	35.5	3-9	-0.46	0	0			0	28+4	28	4	28.5714	VD	0	F	1	2	5			1	1	1	1	0	1	0	0	0	0	0	0	0
75	0	0	.	1	1	0	0	0	0	0	0	650	10-49	0	19.5	3-9	29.5	10-49	0.77	0	0			0	23+4	23	4	23.5714	VD	0	M	0	1	4			0	2	1	3	1	2	1	OP	1	0	0	0	0
76	0	0	.	0	0	0	0	0	0	2	2	620	<3	1	22.8	<3	30	<3	-2.5	1	0			1	30+2	30	2	30.2857	CS	1	M	0	2	7			0	1,2	1	3	1	1	0	0	0	0	0	OP	1
77	0	1	4	0	0	0	0	1	0	2	2	1020	10-49	0	26	10-49	36	10-49	-0.42	0	0			0	28+0	28	0	28	CS	1	M	0	3	6			0	2	1	1	0	1	0	0	0	0	0	0	0
78	0	1	3	1	0	0	0	0	1	2	2	760	10-49	0	22	10-49	31.3	10-49	0.73	0	0			0	24+5	24	5	24.7143	VD	0	F	1	1	5			0	1,2	1	2	1	OP	1	0	0	0	0	0	0
79	0	0	.	1	0	0	0	0	0	2	2	680	<3	1	22	10-49	32.5	10-49	0.08	0	0			0	24+6	24	6	24.8571	CS	1	F	1	2	4			1	1,2	1	2	1	4	1	OP	1	0	0	0	1
80	0	1	5	1	0	0	0	0	0	0	0	770	50-90	0	23.5	50-90	34	50-90	0.81	0	0			0	24+6	24	6	24.8571	CS	1	M	0	1	2			0	2	1	2	1	2	1	OP	1	0	0	0	1
81	0	1	.	1	1	0	0	0	0	1	0	630	10-49	0	20.5	3-9	31	10-49	-0.33	0	0			0	24+4	24	4	24.5714	VD	0	F	1	2	5			0	1	1	3	1	1	0	0	0	0	0	0	0
82	0	1	2	1	1	1	1	0	0	0	0	690	10-49	0	23.5	10-49	27	<3	-0.53	0	0			0	25+5	25	5	25.7143	CS	1	M	0	3	6			1	OP	1	3	1	4	1	OP	1	0	0	0	0
83	0	1	.	1	1	0	0	0	0	2	2	690	10-49	0	21.5	10-49	34.5	10-49	-0.53	0	0			0	25+3	25	3	25.4286	VD	0	M	0	1	3			0	OP	1	3	1	4, PVL	1	0	0	0	0	0	0
84	0	1	2	0	1	0	0	0	0	2	2	950	10-49	0	24.8	10-49	36.5	10-49	-0.69	0	0			0	28+0	28	0	28	CS	1	M	0	1	6			0	1	1	1	0	0	0	0	0	0	0	0	1
85	0	1	2	0	0	0	0	0	0	2	2	920	10-49	0	25	10-49	37.5	10-49	-0.81	0	0			0	28+0	28	0	28	CS	1	F	1	4	6			1	1	1	1	0	1	0	OP	1	0	0	0	0
86	0	1	4	0	0	0	0	0	0	2	2	950	10-49	0	25.6	10-49	36	10-49	-0.69	0	0			0	28+0	28	0	28	CS	1	M	0	6	7			1	1,2	1	2	1	2	1	1	0	0	0	0	0
87	0	1	5	0	0	0	0	1	0	2	2	640	<3	1	23	<3	33	<3	-1.89	0	0			0	28+2	28	2	28.2857	CS	1	M	0	3	7			1	1	1	3	1	0	0	2	0	0	0	0	0
88	0	0	.	0	0	0	0	0	0	2	2	640	<3	1	23	<3	31	<3	-2.44	1	0			1	30+3	30	3	30.4286	CS	1	M	0	3	6			0	1	1	2	1	0	0		0	OP	1	1	1
89	0	1	3	0	0	0	0	0	0	2	2	920	<3	1	25.5	<3	34	<3	-1.59	0	0			1	30+6	30	6	30.8571	CS	1	F	1	3	6			0	0	0	0	0	1	0	0	0	0	0	0	0
90	0	0	.	1	0	0	0	0	0	2	2	630	<3	1	24	3-9	30.5	<3	-2.2	1	0			0	29+2	29	2	29.2857	CS	1	F	1	3	6			0	0	0	2	1	1	0	0	0	0	0	1	0
91	0	0	.	0	1	1	1	0	0	1	0	980	10-49	0	23.4	3-9	36	10-49	-0.57	0	0			0	28+3	28	3	28.4286	CS	1	F	1	0	1			1	1	1	1	0	1	0	0	0	0	0	0	0
92	0	1	3	0	1	0	0	0	0	1	0	880	50-90	0	25	50-90	32	10-49	0.72	0	0			0	25+5	25	5	25.7143	CS	1	F	1	5	7			0	1	1	1	0	0	0	2	0	0	0	0	0
93	0	1	6	0	1	1	1	0	0	1	0	630	<3	1	22	<3	34	<3	-2.2	1	0			0	29+3	29	3	29.4286	CS	1	M	0	1	4			0	1	1	0	0	1	0	2	0	0	0	0	0
94	0	0	.	0	1	0	0	0	0	0	0	1020	50-90	0	25	50-90	34	10-49	0.77	0	0			0	26+3	26	3	26.4286	CS	1	F	1	1	4			1	2	1	3	1	4, PVL	1	0	0	0	0	0	1
95	0	1	4	0	0	0	0	0	0	2	2	940	10-49	0	24	3-9	34.5	10-49	-1.15	0	0			0	29+0	29	0	29	CS	1	F	1	2	6			0	0	0	0	0	0	0	0	0	0	0	0	0
96	0	1	5	1	1	0	0	0	0	2	2	980	50-90	0	25.5	50-90	355	10-49	0.55	0	0			0	26+4	26	4	26.5714	VD	0	M	0	5	6			0	1	1	1	0	1	0	0	0	2	1	0	1
97	0	1	3	1	0	0	0	0	0	2	2	960	10-49	0	24.5	10-49	37	10-49	-0.16	0	0			0	27+5	27	5	27.7143	VD	0	M	0	6	7			0	0	0	0	0	0	0	0	0	0	0	0	0
98	0	1	2	1	0	0	0	0	0	2	2	1160	50-90	0	25.5	50-90	38	50-90	0.13	0	0			0	28+0	28	0	28	VD	0	M	0	7	7			0	1	1	0	0	0	0	0	0	0	0	0	1
99	0	1	5	1	0	1	1	0	0	2	2	740	3-10	1	23	<3	32	<3	-1.51	0	0			0	28+0	28	0	28	CS	1	M	0	7	8			0	OP	1	1	0	0	0	2	0	0	0	OP	1
100	0	1	3	1	0	0	0	0	0	2	2	1050	<3	1	26.8	3-9	35.5	<3	-1.61	0	0			1	31+4	31	4	31.5714	VD	0	M	0	6	6			0	0	0	0	0	0	0	0	0	0	0	0	0
101	0	1	3	0	1	1	1	0	0	2	2	420	<3	1	20.3	<3	26.5	<3	-2.6	1	0			0	27+0	27	0	27	CS	1	F	1	2	5			0	1	1	3	1	PVL	1	OP	1	0	0	0	0
102	0	1	3	0	0	0	0	0	0	2	2	560	3-10	1	20.3	<3	26.5	<3	-1.38	0	0			0	25+1	25	1	25.1429	VD	0	F	1	3	5			1	0	0	NA	.	0	0	NA	0	OP	1	0	0
103	0	1	3	0	0	1	1	0	0	2	2	850	<3	1	24.5	<3	33.5	<3	-1.81	0	0			1	30+1	30	1	30.1429	CS	1	F	1	5	9			0	1	1	3	1	PVL	1	OP	1	0	0	0	0
104	0	1	4	0	0	2	0	0	0	2	2	1100	3-9	1	27.4	10-49	36.3	3-9	-1.05	0	0			1	30+1	30	1	30.1429	CS	1	F	1	6	7			0	1	1	0	0	0	0	0	0	0	0	0	0
105	0	1	4	0	0	0	0	0	0	2	2	1090	3-9	1	27.2	3-9	35	<3	-1.08	0	0			1	30+1	30	1	30.1429	CS	1	F	1	3	5			1	1	1	1	0	0	0	2	0	0	0	0	0
106	0	1	4	0	0	0	0	0	0	2	2	970	50-90	0	23.5	10-49	33.5	10-49	1.31	0	0			0	25+6	25	6	25.8571	CS	1	M	0	3	5			1	1,2	1	3	1	2	1	3	0	0	0	0	0
107	0	0	.	0	0	1	1	0	0	2	2	680	<3	1	23.5	3-9	31	<3	-0.59	0	0			0	25+6	25	6	25.8571	CS	1	M	0	2	6			1	1	1	2	1	4	1	3	0	0	0	0	0
[truncated: 29 more columns]

## Sheet: All _TPN data
									Energy (EN)													total	total	total	Protein (EN)													total	total	total	Lipid (EN)
		Birth w	Birth w	S-TPN	day	pre/post	day5>80	day7	day1	day2	day3	day4	day5	day6	day7	day8	day9	10	11	12	13	day7	day1-8	day2-8	day1	day2	day3	day4	day5	day6	day7	day8	day9	day10	day11	day12	day13	day7	day1-8	day2-8	day1	day2	day3	day4	day5	day6	day7	day8	day9
123	1	960	0.96	0	7	0	0	1	21.0625	23.3646	23.1979	35.9375	42.125	62.5	86.9467	90.4258	0	0	0	0	0	295.134	385.56	364.498	1.125	1.25	1.25	1.25	1.25	2.5	2.85	2.35	0	0	0	0	0	11.475	13.825	12.7	0	0	0	0	0	0	1.38667	3.4075	0
124	2	870	0.87	1	2	0	0	0	22.6207	35.3103	47.7816	58.954	63.931	38.5402	44.5517	71.1724	0	0	0	0	0	311.69	382.862	360.241	1.10345	1.65517	2.48276	2.85057	2.75862	1.01149	1.65517	2.57471	0	0	0	0	0	13.5172	16.092	14.9885	0	0.551724	1.10345	1.65517	1.65517	0.551724	1.10345	2.75862	0
125	3	860	0.86	1	4	0	0	0	4.47674	22.6512	21.6512	21.6512	35.9651	40.3488	49.8023	50.9767	73.3721	57.5581	0	0	0	196.547	247.523	243.047	0.267442	1.39535	1.39535	1.39535	1.76744	2.13953	2.51163	2.51163	2.69767	2.04651	0	0	0	10.8721	13.3837	13.1163	0	0	0	0	0	0	0.418605	1.53488	2.23256
126	4	746	0.746	1	2	0	0	0	4.20912	21.756	47.5201	46.0992	46.0992	46.0992	69.3968	74.7319	0	0	0	0	0	281.18	355.912	351.702	0.187668	0.965147	1.60858	1.60858	1.60858	1.60858	2.57373	2.68097	0	0	0	0	0	10.1609	12.8418	12.6542	0	0.268097	1.28686	1.28686	1.28686	1.28686	2.57373	2.57373	0
127	5	580	0.58	1	2	0	0	1	14.931	36.5	36.8448	38.5	48.3448	66.2241	86.8103	47.6034	0	0	0	0	0	328.155	375.759	360.828	0.413793	1.65517	1.10345	1.51724	2.2069	2.62069	2.89655	2.2069	0	0	0	0	0	12.4138	14.6207	14.2069	0	0	0	0	0	0.413793	2.48276	2.48276	0
128	6	910	0.91	1	5	0	0	0	10.5714	14.2967	35.8791	52.5714	60.1099	69.1209	74.1429	86.8538	88.7538	120.501	91.0373	0	0	316.692	403.546	392.975	0.263736	1.84615	2.10989	2.9011	3.42857	3.51648	3.51648	3.9744	4.01648	4.13648	3.50736	0	0	17.5824	21.5568	21.2931	0	0	1.05495	2.10989	2.63736	3.16484	3.69231	4.19484	4.00736
129	7	1810	1.81	0	.	0	1	1	1.91713	36.2388	52.5097	66.5054	86.3785	96.2857	101.22	93.75	0	0	0	0	0	441.055	534.805	532.888	0	1.78597	2.25597	2.98116	4.26193	3.99895	2.57575	2.41	0	0	0	0	0	17.8597	20.2697	20.2697	0	0.8	1.61	2.41	3.09	3.87	4.64	4.64	0
130	8	498	0.498	0	.	0	0	0	8.01205	31.0843	52.2289	36.2651	42.5502	43.3936	54.5783	24.8193	0	0	0	0	0	268.112	292.932	284.92	0.180723	0.481928	0.963855	0.963855	0.401606	2.89157	3.37349	0	0	0	0	0	0	9.25703	9.25703	9.07631	0	0	1.68675	0.963855	0.963855	0.963855	1.20482	0	0
131	9	810	0.81	1	4	0	1	1	11.7901	34.5679	48.1235	63.1852	82.3333	71.4198	140.04	104.243	112.538	108.566	0	0	0	451.46	555.704	543.913	0.518519	1.77778	2.37037	2.96296	3.45679	3.16049	3.67926	4.00296	2.94531	2.83025	0	0	0	17.9262	21.9291	21.4106	0	0	0.592593	1.18519	1.77778	1.77778	2.92778	3.57778	4.46778
132	10	860	0.86	1	6	0	0	1	9.12791	27.0698	46.6395	56.3023	65.2326	71.9302	86.1395	82.8488	79.4884	73.0465	91.8347	104.88	0	362.442	445.291	436.163	0.639535	1.39535	1.67442	1.95349	2.23256	2.51163	2.60465	2.32558	2.32558	2.97674	3.56674	3.84977	0	13.0116	15.3372	14.6977	0	0	0.953488	1.67442	2.23256	2.7907	3.34884	3.34884	3.34884
133	11	430	0.43	1	6	0	0	0	11.2093	42.3256	56.1628	46.5116	60.1628	53.3953	79.3488	73.4186	64.1628	40.9302	24.4651	24.4651	0	349.116	422.535	411.326	0.534884	1.67442	2.23256	1.67442	2.23256	2.23256	2.7907	2.97674	1.11628	0	0	0	0	13.3721	16.3488	15.814	0	0.744186	1.11628	1.11628	2.23256	2.23256	3.34884	3.34884	2.23256
134	12	582	0.582	0	.	0	0	0	0	27.457	37.5601	40.6357	39.4845	35.9107	32.7491	11.4433	0	0	0	0	0	213.797	225.241	225.241	0	1.54639	2.06186	2.47423	2.8866	2.47423	2.8866	0	0	0	0	0	0	14.3299	14.3299	14.3299	0	0	0	0.378007	0.824742	0.824742	1.64948	0	0
135	13	940	0.94	1	5	0	0	0	14.7128	40.6489	52.5532	53.9255	49.6489	58.4362	59.3511	61.8936	59.5745	59.5745	59.4681	0	0	329.277	391.17	376.457	0.478723	1.78723	2.29787	2.55319	2.55319	2.55319	2.55319	2.55319	2.55319	2.55319	2.55319	0	0	14.7766	17.3298	16.8511	0	0.93617	1.53191	2.04255	2.04255	2.55319	2.55319	2.55319	2.55319
136	14	1220	1.22	0	.	0	0	1	6.36885	18.3934	25.5902	23.4754	27.0164	60.7705	86.762	102.197	0	0	0	0	0	248.377	350.573	344.204	0	0	0	0	0.393443	1.57377	2.26377	3.46066	0	0	0	0	0	4.23098	7.69164	7.69164	0	0	0	0	0.196721	0.786885	1.97689	3.09033	0
137	15	740	0.74	1	4	0	0	0	30.7973	45.2432	53.2432	65.8378	43.973	48.9459	53.9189	52.1081	69.9559	64.3884	0	0	0	341.959	394.068	363.27	1.08108	1.94595	2.59459	3.02703	2.05405	2.05405	2.05405	1.94595	2.02973	2.02973	0	0	0	14.8108	16.7568	15.6757	0	0	0.243243	1.2973	1.2973	1.2973	1.2973	1.2973	2.78595
138	16	960	0.96	1	3	0	0	0	0.927083	22.3333	40.6667	50.9271	61.1979	68.1042	69.4062	75.3438	92.1238	0	0	0	0	313.562	388.906	387.979	0.0416667	1	1	2.25	2.66667	3.16667	3.16667	3.16667	3.51667	0	0	0	0	13.2917	16.4583	16.4167	0	0	0	0.5625	1.5	2	2	2.5	3.47
139	17	730	0.73	1	4	0	0	1	2.50685	22.2466	22.2466	22.2603	46.9863	66.0685	82.2466	98.1918	85.0822	54.9589	0	0	0	264.562	362.753	360.247	0	1.64384	1.64384	1.64384	2.19178	2.84932	3.72603	3.35616	1.64384	1.42466	0	0	0	13.6986	17.0548	17.0548	0	0	0	0	0.657534	1.31507	1.9726	3.28767	3.28767
140	18	1360	1.36	1	5	0	0	1	14.5882	22.2941	33.7941	41.7059	65.5997	97.6241	94.8006	99.1318	92.0659	88.5365	90.6718	0	0	370.407	469.539	454.95	0.0367647	0.882353	1.41176	2.11765	2.57765	3.42471	2.71882	3.00647	2.57824	2.57824	3.10118	0	0	13.1697	16.1762	16.1394	0	0	0	0.676471	1.96588	3.24176	3.24176	3.34882	3.80882
141	19	570	0.57	1	6	0	0	0	9.68421	29.7544	23.5789	26.6667	21.3158	39.5789	52.3509	61.8246	61.8246	70.2456	89.1382	89.5482	0	202.93	264.754	255.07	0.22807	1.26316	1.26316	1.26316	2.10526	2.52632	3.08772	2.66667	2.66667	2.66667	3.06667	3.25667	0	11.7368	14.4035	14.1754	0	0	0	0	0	0	0	0.842105	0.842105
142	20	1080	1.08	1	3	0	0	0	25.7685	22.5185	38.8148	57.6204	57.6204	63.8241	68.2315	71.9907	63.5833	0	0	0	0	334.398	406.389	380.62	0.907407	1.55556	1.55556	2.14815	2.14815	2.14815	2.44444	2.59259	2.59259	0	0	0	0	12.9074	15.5	14.5926	0	0	0	1.33333	1.33333	1.77778	2.22222	2.22222	1.77778
143	21	810	0.81	1	2	0	0	0	30.1111	28.0247	41.8765	53.3333	56.7654	56.8025	54.5309	58.0123	0	0	0	0	0	321.444	379.457	349.346	1.11111	2.37037	3.67901	3.16049	2.8642	2.8642	2.8642	2.8642	0	0	0	0	0	18.9136	21.7778	20.6667	0	0	0	0.592593	1.18519	1.77778	1.77778	1.77778	0
144	22	724	0.724	1	2	0	0	0	21.7818	23.9227	43.2044	48.453	47.3757	54.0055	56.4088	61.547	0	0	0	0	0	295.152	356.699	334.917	0.883978	0.662983	2.09945	2.32044	2.32044	2.32044	2.32044	2.32044	0	0	0	0	0	12.9282	15.2486	14.3646	0	0	0.662983	1.32597	1.32597	1.98895	1.98895	2.65193	0
145	23	980	0.98	1	3	0	0	1	8.15306	31.6939	33.1939	40.8265	51.0612	60.8367	86.1447	87.6408	97.8306	0	0	0	0	311.91	399.551	391.398	0.336735	1.46939	1.71429	2.20408	2.77551	2.93878	3.48041	3.44388	3.16245	0	0	0	0	14.9192	18.3631	18.0263	0	0	0	0.22449	0.489796	0.979592	2.24959	2.5598	2.86
146	24	722	0.722	0	.	0	0	0	12.6316	34.4044	43.7673	56.1219	53.0748	59.169	58.3795	57.1884	0	0	0	0	0	317.548	374.737	362.105	0.277008	1.66205	1.66205	2.32687	2.32687	2.32687	2.32687	2.32687	0	0	0	0	0	12.9086	15.2355	14.9584	0	0.0969529	0.66482	1.32964	1.32964	1.32964	1.32964	1.32964	0
147	25	876	0.876	1	4	0	0	0	24.5205	26.1644	38.3562	46.5753	53.516	79.3379	60.6164	69.6804	95.6308	95.2831	0	0	0	329.087	398.767	374.247	1.23288	1.64384	2.73973	2.73973	3.0137	3.74429	4.38356	4.74886	5.19886	5.38886	0	0	0	19.4977	24.2466	23.0137	0	0	0.479452	0.547945	0.547945	1.64384	2.19178	2.73973	3.97973
148	26	1220	1.22	0	.	0	1	1	2.21311	18.9344	24.5574	57.63	81.3925	92.6379	106.548	106.63	0	0	0	0	0	383.913	490.543	488.33	0	0	0.459016	2.93279	2.26672	2.34	2.75	3.17	0	0	0	0	0	10.7485	13.9185	13.9185	0	0	0	1.55	3.58	4.06	4.77	5.49	0
149	27	710	0.71	0	.	0	0	0	9.29577	20.0563	31.3944	53.0845	56.3803	83.8169	65.6761	76.6056	0	0	0	0	0	319.704	396.31	387.014	0	0.985915	2.02817	2.70423	2.70423	3.38028	3.71831	3.38028	0	0	0	0	0	15.5211	18.9014	18.9014	0	0	0	0.352113	0.676056	2.02817	2.70423	3.38028	0
150	28	720	0.72	0	.	0	0	0	12.8194	38.4444	44.6667	43.6667	54.4028	39.6944	72.5556	74.9306	0	0	0	0	0	306.25	381.181	368.361	0.555556	1.66667	2	2	2.33333	2.66667	3	3	0	0	0	0	0	14.2222	17.2222	16.6667	0	0	0	0.388889	0.666667	0.666667	2	2	0
151	29	1210	1.21	0	.	0	0	0	2.57851	29.438	38.2314	51.8512	63.9339	57.7603	57.9256	72.3364	0	0	0	0	0	301.719	374.055	371.477	0	0	1.78512	2.38017	2.97521	2.97521	2.97521	3.13851	0	0	0	0	0	13.0909	16.2294	16.2294	0	0	0.46281	1.58678	2.38017	2.38017	2.38017	3.34017	0
152	30	1100	1.1	1	2	0	0	1	3.67273	24.0273	64.4545	64.4545	76.2636	75.7455	114.055	141.457	0	0	0	0	0	422.673	564.13	560.457	0	1.74545	2.10909	2.10909	2.69091	2.69091	4.12818	5.10727	0	0	0	0	0	15.4736	20.5809	20.5809	0	0.109091	1.30909	1.30909	2.18182	2.18182	3.84818	5.10455	0
153	31	1100	1.1	0	7	0	0	0	2.93636	18.4	45.2273	50.3364	37.8909	60.2009	73.1355	92.8691	0	0	0	0	0	288.127	380.996	378.06	0	0	1.52727	2.18182	1.30909	2.06909	2.37909	3.71636	0	0	0	0	0	9.46636	13.1827	13.1827	0	0	0.872727	1.74545	0.872727	2.19273	2.57727	2.91	0
154	32	980	0.98	1	4	0	1	1	16.6327	44.4694	117.724	84.7653	99.051	134.95	126.88	135.158	123.974	138.184	0	0	0	624.472	759.63	742.997	0.857143	1.46939	1.95918	1.14286	2.69388	4.68837	3.64898	3.59898	3.69265	3.34367	0	0	0	16.4598	20.0588	19.2016	0	0.408163	1.46939	1.46939	1.95918	4.27878	3.54939	3.70041	3.57
155	33	1410	1.41	1	4	0	0	0	8.21277	39.5745	53.7021	53.7021	63.2908	63.3475	62.4397	70.0922	68.0071	74.0345	0	0	0	344.27	414.362	406.149	0.141844	1.70213	1.3617	1.3617	1.06383	1.92908	1.64539	2.09929	2.09929	2.41213	0	0	0	9.20567	11.305	11.1631	0	0	0	0	0.992908	2.04255	2.04255	2.04255	2.04255
156	34	1360	1.36	0	.	0	0	1	9.66912	32.9559	52.2797	53.8471	68.3106	72.5497	80.8229	84.2938	0	0	0	0	0	370.435	454.729	445.06	0.294118	0.882353	2.25471	2.50471	3.00471	3.24471	2.46529	2.22	0	0	0	0	0	14.6506	16.8706	16.5765	0	0	0.86	1.28	2.14	2.57	3	3.85	0
157	35	1070	1.07	1	2	0	0	0	10.3178	47.4019	46.9626	48.7477	55.6636	54.1028	75.0465	92.7944	0	0	0	0	0	338.243	431.037	420.719	0.523364	1.57009	1.71963	1.71963	1.79439	1.79439	1.7515	2.29626	0	0	0	0	0	10.873	13.1693	12.6459	0	0	0.261682	0.448598	0.897196	0.897196	1.5386	2.3586	0
158	36	1050	1.05	1	2	0	0	0	3.32381	39.9238	53.8286	64.7143	38.8286	60.6548	71.4248	94.29	0	0	0	0	0	332.699	426.989	423.665	0.133333	1.6	2.13333	2.4381	2.28571	2.92571	3.24571	3.56571	0	0	0	0	0	14.7619	18.3276	18.1943	0	0	0.247619	0.914286	0.914286	2.02429	2.57429	3.13429	0
159	37	1120	1.12	1	3	0	1	1	6.8125	31.3929	46.2411	103.862	96.2304	103.76	105.814	105.252	108.976	0	0	0	0	494.113	599.365	592.553	0.267857	1.07143	1.28571	3.54286	3.84286	3.65286	3.85286	4.05286	3.83321	0	0	0	0	17.5164	21.5693	21.3014	0	0	0.428571	2.84571	3.36571	4.06571	3.87571	3.89	4.45
160	38	780	0.78	1	6	0	0	0	23.5897	48.5385	31.4231	49.4231	45.3718	45.141	63.3333	67.7821	51.2821	61.5256	68.9103	69.9231	0	306.821	374.603	351.013	0.961538	1.53846	1.53846	1.84615	2.15385	2.15385	2.87179	2.07692	2.25641	2.97436	3.11538	2.97436	0	13.0641	15.141	14.1795	0	0	0.25641	1.23077	1.23077	1.23077	1.23077	1.84615	1.84615
161	39	710	0.71	0	.	0	0	0	12.8169	61.8451	42.7042	42.7042	42.7042	48.7606	66.3313	74.2186	0	0	0	0	0	317.866	392.085	379.268	0.492958	2.02817	1.69014	1.69014	1.69014	1.69014	2.01014	2.34817	0	0	0	0	0	11.2918	13.64	13.147	0	0	0	0	0	0.394366	1.55606	2.23211	0
162	40	1090	1.09	1	3	0	1	1	9.13761	30.7156	40.0092	68.6683	81.92	92.32	104.883	105.511	100.35	0	0	0	0	427.654	533.165	524.028	0.165138	1.3211	1.54128	2.60165	3.19202	3.50202	3.95881	3.75505	3.34862	0	0	0	0	16.282	20.0371	19.8719	0	0	0.880734	1.95073	2.6611	3.1911	3.7211	3.45376	3.47
163	41	730	0.73	0	.	0	0	0	5.87671	7.36986	7.36986	59.3699	63.2877	50.6301	33.4658	46.2466	0	0	0	0	0	227.37	273.616	267.74	0	0	0	0	0	0	0	0	0	0	0	0	0	0	0	0	0	0	0	0	0	0	0	0	0
164	42	1690	1.69	1	4	0	0	1	16.355	42.9467	61.1893	61.1893	75.6982	91.3136	91.3136	91.1865	91.6535	93.0203	0	0	0	440.006	531.192	514.837	0.443787	1.98817	2.4142	2.4142	2.93491	3.30769	3.30769	3.44024	3.51024	3.48621	0	0	0	16.8107	20.2509	19.8071	0	0.739645	1.98817	1.98817	2.55621	3.12426	3.12426	3.30219	3.26012
165	43	1060	1.06	0	.	0	0	0	17.3679	57.0666	64.1142	84.1981	75.4528	73.3208	73.3208	72.6509	0	0	0	0	0	444.841	517.492	500.124	0.235849	1.61208	1.69208	2.26415	2.26415	2.26415	2.26415	2.26415	0	0	0	0	0	12.5966	14.8608	14.6249	0	0.82	0.97	1.81132	1.81132	1.81132	1.81132	1.81132	0
166	44	720	0.72	1	3	0	0	1	27.9583	29.1667	35	49.1667	78.6528	90.6528	92.3889	94.1944	91.3472	0	0	0	0	402.986	497.181	469.222	1.27778	1.33333	1.33333	2.11111	3.33333	3.55556	3.55556	3.55556	3.44444	0	0	0	0	16.5	20.0556	18.7778	0	0	0.611111	1.94444	2.66667	3.33333	3.33333	3.33333	3.33333
167	45	890	0.89	0	.	0	0	1	13.9663	41.8876	48.2697	66.7753	70.5056	85.5843	84.9101	86.382	0	0	0	0	0	411.899	498.281	484.315	0.359551	1.07865	2.42697	2.69663	2.69663	3.23596	3.23596	3.23596	0	0	0	0	0	15.7303	18.9663	18.6067	0	0	0	0.58427	1.07865	1.61798	1.61798	1.61798	0
168	46	760	0.76	1	4	0	0	1	24.3684	30.6316	33.5526	43.0526	56.2237	75.0132	80.0658	50.2368	49.9868	20.8289	0	0	0	342.908	393.145	368.776	1.10526	1.57895	1.89474	2.21053	2.63158	3.05263	3.36842	2.73684	2.73684	1.10526	0	0	0	15.8421	18.5789	17.4737	0	0	0.289474	0.631579	0.631579	1.26316	1.89474	1.89474	1.89474
169	47	816	0.816	1	3	0	0	0	31.201	32.9412	70.5637	54.7672	56.0662	58.9583	66.2377	67.6471	98.7758	0	0	0	0	370.735	438.382	407.181	1.39706	1.76471	2.64706	2.35294	2.45098	3.03922	3.33333	3.33333	4.47157	0	0	0	0	16.9853	20.3186	18.9216	0	0	1.76471	0.588235	1.17647	1.76471	2.94118	2.94118	4.46118
170	48	920	0.92	1	2	0	0	0	6.41304	38.1739	61.7174	69.3913	64.8478	67.6848	33.1304	48	0	0	0	0	0	341.359	389.359	382.946	0	1.56522	1.82609	2.34783	2.52174	2.52174	1.73913	2	0	0	0	0	0	12.5217	14.5217	14.5217	0	0	0	0	0.521739	0.521739	0.521739	1.04348	0
171	49	1650	1.65	0	.	0	1	1	17.2	54.14	71.3709	71.9891	99.0079	103.01	105.041	109.69	0	0	0	0	0	521.758	631.448	614.248	0.909091	1.44939	2.47455	2.47455	3.33455	2.94606	2.85	3.26	0	0	0	0	0	16.4382	19.6982	18.7891	0	1.25576	2.34182	2.12364	3.50242	4.06	4.94	5.65	0
172	50	1250	1.25	1	4	0	0	1	7.608	30.432	27.464	48.312	66.952	97.4	107.88	95.18	94.322	91.712	0	0	0	386.048	481.228	473.62	0.384	1.536	1.92	2.496	3.072	3.456	3.648	3.124	2.986	2.73	0	0	0	16.512	19.636	19.252	0	0	0.192	1.152	1.92	3.456	3.456	3.29	3.392
173	51	850	0.85	0	.	0	0	1	12.1176	38.7765	47.0588	47.0588	65.2941	79.0353	86.9412	96.4082	0	0	0	0	0	376.282	472.691	460.573	0.447059	1.41176	1.41176	1.41176	1.97647	2.82353	3.38824	4.17824	0	0	0	0	0	12.8706	17.0488	16.6018	0	0	0	0	0.658824	1.69412	2.25882	3.62882	0
174	52	1290	1.29	1	3	0	1	1	10.5426	37.6202	60.0439	77.0619	81.9637	81.5454	87.6354	72.198	74.6126	0	0	0	0	436.413	508.611	498.069	0.682171	2.4186	2.9386	3.26062	3.52062	3.40853	3.15853	2.14248	2.75023	0	0	0	0	19.3877	21.5302	20.848	0	0.604651	2.01628	2.46628	3.29837	3.37628	4.01628	3.53504	3.16
175	53	940	0.94	1	2	0	1	1	23.3511	42.0638	52.2128	85.117	103.957	144.236	144.236	155.656	0	0	0	0	0	595.175	750.831	727.48	0.861702	1.53191	2.29787	3.23404	3.98936	5.28553	5.28553	5.52553	0	0	0	0	0	22.486	28.0115	27.1498	0	0.234043	0.510638	2.04255	2.55319	4.05383	4.05383	4.72383	0
176	54	840	0.84	1	4	0	1	1	13.1071	32.1548	74.6667	96.6548	122.823	122.823	93.5967	95.8048	100.703	108.223	0	0	0	555.826	651.63	638.523	0	0.47619	2.28571	3.42857	3.94286	3.94286	3.46667	3.29524	3.40952	3.52381	0	0	0	17.5429	20.8381	20.8381	0.261905	0	1.04762	2.28571	4.81857	4.81857	3.10429	3.22286	3.34143
177	55	650	0.65	1	2	0	0	0	8.52308	31.0769	41.5231	37.7538	37.6923	31.0769	27.5692	45.3231	0	0	0	0	0	215.215	260.538	252.015	0.584615	1.84615	2.09231	2.09231	2.09231	1.84615	0	0	0	0	0	0	0	10.5538	10.5538	9.96923	0	0	0	0	0	0	0	0	0
178	56	730	0.73	0	7	0	1	1	14.6575	40.9315	66.9726	59.9589	89.1781	89.1781	89.1781	103.274	0	0	0	0	0	450.055	553.329	538.671	0.479452	1.64384	2.30137	2.9589	3.28767	3.28767	3.28767	3.72603	0	0	0	0	0	17.2466	20.9726	20.4932	0	0.30137	1.31507	1.9726	3.28767	3.28767	3.28767	3.28767	0
179	57	690	0.69	0	.	0	0	0	11.7391	45.2174	46.6087	46.087	58.0725	71.1594	67.087	66.2609	0	0	0	0	0	345.971	412.232	400.493	0	1.73913	2.08696	2.43478	3.13043	3.13043	3.13043	3.13043	0	0	0	0	0	15.6522	18.7826	18.7826	0	0	0	0	0.608696	1.3913	1.3913	2.08696	0
180	58	1100	1.1	1	4	0	0	1	5.25455	26.9818	38.7273	42.7273	64.0273	89.4455	101.773	102.545	102.545	102.7	111.327	0	0	368.936	471.482	466.227	0	1.74545	2.18182	2.18182	3.05455	3.41818	3.70909	3.27273	3.27273	3.27273	3.41818	0	0	16.2909	19.5636	19.5636	0	0	0	0.4	0.872727	2.18182	2.61818	2.61818	2.61818
181	59	860	0.86	1	6	0	1	0	13.9651	40.8953	61.6047	82.0349	84.9767	65.1395	78.407	78.6163	102.928	108.718	108.509	95.47	93.8728	427.023	505.64	491.674	0.418605	1.95349	2.51163	3.06977	3.62791	3.62791	3.44186	3.44186	3.83186	3.83186	3.83186	3.12465	2.98558	18.6512	22.093	21.6744	0	0.27907	1.11628	1.67442	1.67442	1.67442	2.23256	2.23256	3.8807
182	60	920	0.92	1	4	0	0	1	12.6413	30.087	30.087	40.8696	63.8804	76.6739	91.3478	83.9783	87.2174	89.0543	78.4022	78.4022	0	345.587	429.565	416.924	0.608696	1.30435	1.30435	2.08696	3.13043	3.30435	3.73913	3.73913	3.47826	3.30435	3.13043	3.13043	0	15.4783	19.2174	18.6087	0	0	0	0	0.304348	1.04348	1.56522	1.56522	2.08696
183	61	730	0.73	0	.	0	0	0	10.4795	42.2055	40.5753	40.5753	64.589	58.5616	55.0137	76.4521	0	0	0	0	0	312	388.452	377.973	0.69863	2.30137	2.30137	2.30137	2.30137	2.63014	2.9589	3.28767	0	0	0	0	0	15.4932	18.7808	18.0822	0	0	0	0	0	0	0.328767	1.9726	0
184	62	910	0.91	0	.	0	0	0	7.45055	36.8571	45.044	45.044	45.3077	45.0989	50.2527	52.4505	0	0	0	0	0	275.055	327.505	320.055	0	0.527473	2.10989	2.10989	2.9011	2.9011	2.9011	2.9011	0	0	0	0	0	13.4505	16.3516	16.3516	0	0	0	0	0	0	0.307692	0.527473	0
185	63	1340	1.34	1	4	0	0	1	3.89552	31.1642	41.194	41.194	53.3284	64.0224	100.936	109.948	108.222	96.0776	98.1499	0	0	335.734	445.682	441.787	0.11194	0.895522	1.43284	1.43284	1.97015	2.44776	3.39597	3.58627	3.41836	2.55896	2.03075	0	0	11.687	15.2733	15.1613	0	0	0	0.238806	0.716418	1.07463	3.42104	4.11104	4.81104
186	64	860	0.86	0		0	0	0	15.6279	50.9767	63.4419	62.2209	63.4419	73.6977	73.6977	100.846	0	0	0	0	0	403.105	503.951	488.323	0.0930233	1.39535	1.95349	1.95349	1.95349	2.51163	2.51163	3.65977	0	0	0	0	0	12.3721	16.0319	15.9388	0	0.651163	1.67442	1.67442	1.67442	2.23256	2.23256	3.8107	0
187	65	550	0.55	1	6	0	0	1	0.909091	30.9818	42.1091	48.7818	61.9818	75.2364	95.7818	95.7455	84.0909	87.8	107.32	107.32	110.484	355.782	451.527	450.618	0.0545455	1.74545	1.74545	2.61818	3.05455	3.05455	4.36364	3.49091	3.2	3.34545	3.75545	3.75545	4.19182	16.6364	20.1273	20.0727	0	0	0.327273	0.872727	1.74545	2.61818	3.49091	3.49091	3.49091
188	66	680	0.68	0	.	0	0	0	4.97059	28.9265	37.6324	48.5441	33.5	20.7206	47.0735	63.7135	0	0	0	0	0	221.368	285.081	280.111	0.352941	2.47059	3.17647	3.88235	1.05882	1.05882	1.41176	1.90176	0	0	0	0	0	13.4118	15.3135	14.9606	0	0	0	0	0	0.367647	1.41176	2.27176	0
189	67	1320	1.32	1	5	0	0	0	23.3939	30.2727	41.197	46.5682	30.3333	67.1288	67.0606	67.447	66.9545	71.2424	83.4545	84.9091	0	305.955	373.402	350.008	1.29545	1.81818	2.72727	2.72727	1.47727	3.66667	3.36364	3.21212	3.21212	3.21212	3.53212	3.89576	0.77	17.0758	20.2879	18.9924	0	0	0	0	0.5	1.09091	1.09091	1.09091	1.09091
190	68	420	0.42	0	.	0	0	0	19.7857	29.4286	43	70.3333	77.619	79.119	67.9048	68.5952	0	0	0	0	0	387.19	455.786	436	0.547619	2.2619	2.83333	2.28571	2.28571	2.28571	2.28571	2.28571	0	0	0	0	0	14.7857	17.0714	16.5238	0	0	0	0.666667	1.14286	1.14286	2.28571	2.28571	0
191	69	870	0.87	0	.	0	0	1	13.7471	38.1954	46.9885	46.9885	66.908	69.7931	89.4943	89.4943	0	0	0	0	0	372.115	461.609	447.862	0.804598	1.93103	1.93103	1.93103	2.48276	2.48276	2.75862	2.75862	0	0	0	0	0	14.3218	17.0805	16.2759	0	0.0689655	0.551724	0.551724	1.10345	1.10345	1.65517	1.65517	0
192	70	530	0.53	1	5	0	1	1	0	34.4906	51.3774	86.5849	86.5849	82.2642	82.0943	93.3208	101.434	51.6038	78.283	90.566	0	423.396	516.717	516.717	0	1.35849	1.35849	2.26415	2.26415	3.32075	3.32075	3.32075	3.92453	2.0566	3.77358	4.07547	0	13.8868	17.2075	17.2075	0	0	0.415094	1.81132	1.81132	1.81132	1.81132	2.71698	2.71698
193	71	860	0.86	0	.	0	0	0	3.11628	22.0465	33.1512	43.1628	45.3953	55.7791	74.5091	65.5398	0	0	0	0	0	277.16	342.7	339.584	0.139535	0.837209	1.11628	1.67442	2.23256	2.51163	2.90163	3.03163	0	0	0	0	0	11.4133	14.4449	14.3053	0	0.348837	1.11628	1.11628	1.11628	1.67442	2.76442	2.56628	0
194	72	800	0.8	1	6	0	0	1	17.7875	37.0875	56.0375	56.4875	76.8675	76.8675	115.947	110.395	100.01	99.6425	119.772	0	0	437.082	547.477	529.69	0	1.8	2.1	2.1	2.74	2.74	4.39	4.21	2.75	2.33	14.6625	0	0	15.87	20.08	20.08	0	0.75	2.4	2.4	3.88	3.88	4.77	3.71	4.28
195	73	1110	1.11	1	3	0	0	0	14.5676	23.4054	29.4505	44.7387	58.8288	58.8288	73.2973	125.158	133.417	123.542	0	0	0	303.117	428.276	413.708	0.324324	0.648649	0.648649	1.36937	1.87387	1.87387	3.81982	4.70189	4.60739	4.21459	0	0	0	10.5586	15.2605	14.9361	0	0	0	1.08108	1.2973	1.2973	1.72973	5.26703	5.90216
196	74	1010	1.01	1	5	0	0	1	19.0594	19.3267	32.5842	29.7921	47.3465	86.0297	100.109	99.6238	117.009	119.356	110.287	124.926	0	334.248	433.871	414.812	0	0.475248	1.18812	1.18812	1.90099	3.0099	4.27723	4.27723	4.60723	4.68644	4.68644	5.07485	0	12.0396	16.3168	16.3168	0	0	0.277228	0	0.653465	3.80198	4.75248	4.75248	5.68248
197	75	650	0.65	0	.	0	0	0	18.6462	27.6308	59.5385	49.1077	44.1846	47.8	43.3846	42.6923	0	0	0	0	0	290.292	332.985	314.338	1.10769	1.84615	2.21538	1.84615	0.738462	0	0.584615	2.06154	0	0	0	0	0	8.33846	10.4	9.29231	0	0.4	0.738462	0	0	0.615385	0.738462	0.738462	0
198	76	620	0.62	0	.	0	0	0	3.91935	37.4355	36.1129	42.5806	51.871	69.0484	68.9677	75.6774	0	0	0	0	0	309.935	385.613	381.694	0	0.516129	1.93548	1.93548	1.93548	2.32258	2.32258	2.32258	0	0	0	0	0	10.9677	13.2903	13.2903	0	0.193548	0.774194	0.774194	0.774194	1.54839	1.54839	1.54839	0
199	77	1020	1.02	1	4	0	0	0	15.7843	45.4804	42.7941	43.7745	51.1569	74.549	74.549	82.8725	82.8725	63	78.5943	0	0	348.088	430.961	415.176	0.764706	1.88235	1.88235	1.88235	2.7451	3.37255	3.37255	3.60784	3.60784	2.82353	3.17745	0	0	15.902	19.5098	18.7451	0	0.54902	0.941176	0.941176	1.41176	2.35294	2.35294	2.35294	2.35294
200	78	760	0.76	1	3	0	0	0	12.2763	36.8289	45.7632	64.9605	54.9342	59.4868	36.2632	35.4605	41.8947	54.1842	0	0	0	310.513	345.974	333.697	0.789474	2.21053	2.21053	2.73684	2.52632	2.84211	2.73684	2.21053	2.42105	2.52632	0	0	0	16.0526	18.2632	17.4737	0	0.526316	1.26316	3.15789	2.52632	1.26316	0.631579	0	0
201	79	680	0.68	0	.	0	0	0	1.70588	24.6765	19.2794	49.4118	77.1029	43.8382	70.6765	55.9265	0	0	0	0	0	286.691	342.618	340.912	0	1	0.705882	1.05882	1.41176	2.11765	2.11765	1.76471	0	0	0	0	0	8.41176	10.1765	10.1765	0	0	0	0.441176	1.41176	1.41176	1.41176	1.41176	0
202	80	770	0.77	1	5	0	0	0	21.7143	23.3766	23.6753	49.4675	47.2338	57.7662	70.6494	70.6494	70.6494	72.4545	72.4545	76.1169	0	293.883	364.532	342.818	0	1.55844	2.49351	3.11688	1.87013	2.07792	2.38961	2.38961	2.38961	2.38961	2.38961	2.90909	0	13.5065	15.8961	15.8961	0	0	0	0.623377	1.87013	1.87013	1.87013	1.87013	1.87013
203	81	630	0.63	1	.	0	0	1	0	29.9841	37.2063	66.127	64.6984	64.6984	80.5556	83.3651	85.3651	0	0	0	0	343.27	426.635	426.635	0	1.33333	1.52381	2.11111	2.28571	2.28571	2.92063	2.92063	2.92063	0	0	0	0	12.4603	15.381	15.381	0	0	0.31746	1.52381	1.52381	1.52381	1.52381	1.52381	1.52381
204	82	690	0.69	1	2	0	0	0	13.4928	26.1884	36.1884	52.8261	50.6377	53.4493	53.4493	48	47.8406	0	0	0	0	286.232	334.232	320.739	1.10145	1.73913	2.2029	2.55072	2.66667	2.66667	2.66667	2.66667	2.66667	0	0	0	0	15.5942	18.2609	17.1594	0	0.26087	0.695652	1.3913	1.3913	1.3913	1.3913	1.3913	1.3913
205	83	690	0.69	1	.	0	1	0	0	32.8116	61.2754	76.7681	93.942	79.6522	73.4638	75.2609	0	0	0	0	0	417.913	493.174	493.174	0.434783	1.73913	2.27536	2.36232	2.72464	2.43478	3.42029	3.13043	0	0	0	0	0	15.3913	18.5217	18.087	0	0.289855	0.985507	0.695652	2.08696	2.08696	2.78261	3.47826	0
206	84	950	0.95	1	2	0	0	0	4.53684	38.4842	40.9263	55.6526	69.0316	54.1579	54.1579	63.6316	6.98947	0	0	0	0	316.947	380.579	376.042	0.221053	1.51579	2.35789	2.72632	2.27368	1.51579	1.51579	2.52632	3.45263	0	0	0	0	12.1263	14.6526	14.4316	0	0	0	0.210526	0.505263	0.505263	0.505263	1.01053	1.51579
207	85	920	0.92	1	2	0	0	0	27.1196	38.0761	44.7717	43.6957	43.6957	56.0543	77.2391	70.6413	71.7174	0	0	0	0	330.652	401.293	374.174	0	1.82609	2.43478	2.43478	2.43478	2.69565	3.56522	3.47826	3.47826	0	0	0	0	15.3913	18.8696	18.8696	0	0.217391	1.04348	1.56522	1.56522	2.08696	2.08696	2.08696	2.08696
208	86	950	0.95	1	4	0	0	0	3.89474	30.6947	15.4842	18.2105	43.5895	35.7789	34.6737	34.6737	61.5895	73.1158	85.4842	0	0	182.326	217	213.105	0	1.76842	1.01053	0.757895	2.18947	2.18947	2.18947	2.18947	3.2	3.45263	3.53684	0	0	10.1053	12.2947	12.2947	0	0	0	0.231579	0.505263	0.505263	0.505263	0.505263	1.51579
209	87	640	0.64	1	5	0	0	0	6.3125	35.4375	35.4375	48.625	56.9844	62.9531	67.1875	69.625	76.8438	76.8438	76.8438	0	0	312.938	382.562	376.25	0	1.125	1.125	2.25	2.25	2.25	2.625	2.625	3.375	3.375	3.375	0	0	11.625	14.25	14.25	0	0	0	0	0.875	1.5	1.5	1.5	2.25
210	88	640	0.64	0	.	0	0	0	15.1094	37.7656	40.8906	49.8125	67.0625	74.1406	74.1406	82.125	0	0	0	0	0	358.922	441.047	425.938	0.59375	1.5	1.5	2.25	2.625	2.625	2.625	3	0	0	0	0	0	13.7188	16.7188	16.125	0	0	0	0.75	0.75	0.75	0.75	1.5	0
211	89	920	0.92	1	3	0	1	1	18.1739	42.0435	40.9457	69.6957	80.7313	88.3252	102.166	108.955	118.784	0	0	0	0	442.081	551.036	532.862	0.597826	1.30435	1.82609	2.86957	2.83783	3.00087	3.35217	3.76609	4.08174	0	0	0	0	15.7887	19.5548	18.957	0	0	0.217391	1.04348	1.78478	2.03	2.97	3.64	4.45
212	90	630	0.63	0	.	0	0	0	19.3175	49.3968	64.2063	64.2063	69.9048	69.1111	68.7143	76.8095	0	0	0	0	0	404.857	481.667	462.349	0.920635	1.90476	2.66667	2.66667	3.42857	3.42857	3.42857	3.42857	0	0	0	0	0	18.4444	21.873	20.9524	0	0.47619	1.52381	1.52381	3.04762	3.04762	3.04762	3.04762	0
213	91	980	0.98	0	.	0	0	0	27.6122	43.8367	41.449	38.0204	46.8878	63.1633	68.1429	65.8571	0	0	0	0	0	329.112	394.969	367.357	1.34694	2.20408	2.20408	1.46939	1.46939	1.46939	1.22449	1.22449	0	0	0	0	0	11.3878	12.6122	11.2653	0	0	0	0	0	0.204082	0.489796	0.979592	0
214	92	880	0.88	1	3	0	0	0	10.9659	25.4545	39.0568	43.9432	32.6705	60.5591	62.4409	72.9477	0	0	0	0	0	275.091	348.039	337.073	0.488636	1.36364	2.18182	3.46591	2.79545	3.99864	3.72455	3.97455	0	0	0	0	0	18.0186	21.9932	21.5045	0	0	0.147727	0.545455	0.545455	2.01091	2.12	2.83	0
215	93	630	0.63	1	6	0	0	1	3.46032	35.4286	34.254	48.7619	60.6508	60.6508	83.2698	73.619	79.2063	95.0476	95.0476	142.532	0	326.476	400.095	396.635	0.222222	1.52381	1.52381	1.90476	2.28571	2.28571	3.1746	2.92063	3.68254	4.06349	4.06349	5.05841	0	12.9206	15.8413	15.619	0	0	0.301587	0.761905	0.761905	0.761905	1.52381	1.52381	1.52381
216	94	1020	1.02	0	.	0	0	0	2.83333	27.2157	24.0686	39.6176	49.4706	69.4902	66.3922	52.1569	0	0	0	0	0	279.088	331.245	328.412	0	1.41176	0.705882	0.892157	2.35294	3.05882	3.52941	3.29412	0	0	0	0	0	11.951	15.2451	15.2451	0	0	0	0.764706	1.88235	2.35294	1.41176	1.41176	0
217	95	940	0.94	1	4	0	0	1	4.1383	32.7447	40.6702	42.7979	44.2021	77.4279	105.686	95.0894	111.171	112.298	0	0	0	347.667	442.756	438.618	0.255319	2.04255	2.29787	2.29787	1.53191	3.16851	3.95404	4.30404	5.03383	4.66809	0	0	0	15.5481	19.8521	19.5968	0	0	0.297872	0.510638	1.53191	3.02128	2.51064	2.37064	3.64404
218	96	980	0.98	1	5	0	0	0	7.93878	32.102	52.551	64.9694	73.6735	80.7551	79.4694	72.5918	97.6247	70.2143	104.806	0	0	391.459	464.051	456.112	0.428571	1.46939	1.95918	2.44898	2.44898	2.85714	2.85714	2.85714	3.60041	3.02041	3.67347	0	0	14.4694	17.3265	16.898	0	0.489796	0.979592	1.42857	1.95918	2.44898	2.44898	1.95918	3.54918
219	97	960	0.96	1	3	0	1	1	12.5625	41	45.5833	70.1562	83.0417	102.542	82	81.1458	81.1458	0	0	0	0	436.885	518.031	505.469	0.5625	2	2	3	3.41667	3.03125	2.5	2.5	2.5	0	0	0	0	16.5104	19.0104	18.4479	0	0	0.458333	1.5	2	2.5	2.5	2.5	2.5
220	98	1160	1.16	1	2	0	1	1	21.6207	43.0179	70.7845	92.4138	94.2414	94.1379	84.6121	84.6121	0	0	0	0	0	500.828	585.44	563.82	1.17241	1.75448	2.89655	3.44828	3.37931	3.58621	3.17241	3.17241	0	0	0	0	0	19.4097	22.5821	21.4097	0	1.77724	2.06897	3.31034	3.31034	3.31034	2.89655	2.89655	0
221	99	740	0.74	1	5	0	0	1	20.1351	52.4324	79.027	89.0405	61.1351	68.8378	90.9324	96.7568	97.5811	97.5811	97.5811	0	0	461.541	558.297	538.162	1.08108	1.94595	2.59459	2.59459	2.59459	3.45946	3.78378	3.78378	3.35135	3.35135	3.35135	0	0	18.0541	21.8378	20.7568	0	1.18919	1.94595	1.94595	1.94595	1.94595	3.78378	2.59459	1.94595
222	100	1050	1.05	1	3	0	1	1	4.12381	38.5905	41.5048	68.5429	90.0929	97.7295	89.4138	89.4138	92.7748	0	0	0	0	429.998	519.412	515.288	0.228571	1.82857	1.82857	2.97143	3.61143	4.00762	3.87048	3.87048	3.65714	0	0	0	0	18.3467	22.2171	21.9886	0	0.533333	0.914286	1.82857	2.93857	3.48857	3.13429	3.13429	3.68429
223	101	420	0.42	1	3	0	0	0	14.3333	35.119	39.3333	74.6667	50.4286	65.4762	68.7857	68.7857	64.6667	0	0	0	0	348.143	416.929	402.595	0.761905	1.71429	1.14286	3.04762	3.14286	3.2381	3.2381	3.2381	3.42857	0	0	0	0	16.2857	19.5238	18.7619	0	0	2.28571	2.28571	2.28571	2.28571	2.28571	2.28571	2.28571
224	102	560	0.56	1	3	0	0	0	24.8393	32.3393	50.7321	62.375	57.3571	56.4643	64.6607	80.1607	134.679	0	0	0	0	348.768	428.929	404.089	0.642857	1.28571	1.71429	2.375	2.42857	2.42857	2.42857	3.85714	4.83929	0	0	0	0	13.3036	17.1607	16.5179	0	0.428571	1.71429	1.71429	1.71429	1.71429	2.57143	3.42857	3.42857
225	103	850	0.85	1	3	0	0	1	8.10588	21.8824	47	72.4235	70.8	70.8	84.6941	91.6588	92.1059	0	0	0	0	375.706	467.365	459.259	0.494118	0.658824	2.25882	2.82353	2.91765	2.91765	3.2	3.2	3.2	0	0	0	0	15.2706	18.4706	17.9765	0	0.988235	1.12941	1.69412	2.82353	2.82353	3.38824	3.38824	3.38824
226	104	1100	1.1	1	4	0	0	1	6.89091	23.6182	27.1636	53.9273	69.3545	69.3545	87.7909	97.9273	102.473	102.473	0	0	0	338.1	436.027	429.136	0.190909	0.654545	0.654545	1.09091	1.81818	1.81818	3.27273	3.63636	4.72727	4.72727	0	0	0	9.5	13.1364	12.9455	0	0	0.354545	1.30909	1.30909	1.30909	2.18182	2.18182	2.18182
227	105	1090	1.09	1	4	0	0	1	8.27523	27.3853	40.4679	53.5138	73.9908	87.789	93.055	89.0275	80.7523	89.5643	0	0	0	384.477	473.505	465.229	0.513761	1.54128	2.20183	3.08257	3.08257	3.37615	3.36697	3.15596	2.7156	2.9622	0	0	0	17.1651	20.3211	19.8073	0	0.256881	0.880734	1.76147	1.76147	2.20183	2.6422	2.20183	2.6422
228	106	970	0.97	1	4	0	0	0	10.5464	30.4845	39.567	38.7938	51.866	56.2887	76.6907	87.5773	80.6598	62.3299	0	0	0	304.237	391.814	381.268	0.556701	1.48454	1.97938	1.97938	1.97938	2.47423	2.72165	3.38144	3.79381	2.96907	0	0	0	13.1753	16.5567	16	0	0.247423	0.989691	0.989691	1.48454	1.48454	2.96907	3.46392	3.95876
229	107	680	0.68	0	.	0	0	0	7.30882	28.7206	28.5735	32.5	36.75	49.0588	47.6176	47.6176	0	0	0	0	0	230.529	278.147	270.838	0.411765	1.41176	1.05882	1.41176	1.41176	2.11765	2.11765	2.11765	0	0	0	0	0	9.94118	12.0588	11.6471	0	0	0.382353	1.79412	1.41176	2.11765	2.11765	2.11765	0
	1	890	0.89	1	5	1	0	0	19.5843	38.0225	49.2697	59.0787	59.1685	62.9438	64.5506	70.3483	105.899	105.899	90.191	0	0	352.618	422.966	403.382	0.191011	1.61798	2.1573	2.69663	2.69663	3.17978	3.16854	3.51685	3.51685	3.51685	3.52809	0	0	15.7079	19.2247	19.0337	1.14607	1.07865	1.61798	2.1573	2.1573	2.69663	2.69663	2.69663	3.23596
	2	530	0.53	1	4	1	0	0	15.4528	34.3396	32.4528	45.7547	69.8491	65.1321	69.3962	42.1321	61.6226	86.7358	0	0	0	332.377	374.509	359.057	0.54717	0.45283	0.45283	1.84906	2.35849	1.9434	2.62264	2.92453	3.26415	4.01887	0	0	0	10.2264	13.1509	12.6038	0.226415	0.90566	0.90566	0.90566	1.81132	1.81132	2.71698	0	1.81132
	3	1110	1.11	0	7	1	0	0	15.6757	43.2432	62.4054	72.0541	65.7477	65.7477	78.009	83.4955	83.5315	72.5946	72.5946	57.2252	32.7928	402.883	486.378	470.703	0.477477	1.51351	2.59459	2.59459	2.59459	2.59459	3.02703	3.44144	3.52252	3.22523	3.22523	2.96396	2.6036	15.3964	18.8378	18.3604	0.405405	1.2973	2.16216	2.16216	2.16216	2.16216	2.59459	3.02703	3.02703
	4	1160	1.16	1	4	1	1	1	0	40	53.569	57.3621	114.702	129.257	117.853	116.911	111.06	131.65	0	0	0	512.743	629.655	629.655	0	1.65517	2.06897	2.06897	3.24793	3.67	2.78034	2.55	2.33	3.91	0	0	0	15.4914	18.0414	18.0414	0	0	0.448276	0.827586	4.21517	4.66759	5.12	5.88	6.44
	5	1170	1.17	0	.	1	1	1	19.3761	39.2374	58.5674	73.9587	81.6211	87.02	91.76	114.7	0	0	0	0	0	451.541	566.241	546.865	0.837607	1.59564	2.17564	2.74564	2.57735	2.58	1.93	2.41	0	0	0	0	0	14.4419	16.8519	16.0143	0	1	1.99	2.99	3.73	4.48	5.32	6.65	0
	6	1390	1.39	1	5	1	1	1	10.6906	32.9353	53.0576	110.396	97.0791	117.574	113.096	102.198	113.183	108.377	108.377	0	0	534.828	637.026	626.336	0.561151	1.55396	1.72662	3.66525	4.01058	3.47446	3.51669	2.76129	4.22863	3.02	3.02	0	0	18.5087	21.27	20.7088	0	0.345324	1.03597	2.98662	3.33194	4.29129	3.95388	3.81	5.24
	7	570	0.57	0	7	1	0	0	11.386	29.4211	24.5088	47.9298	64.9474	54.4561	54.4561	76.1404	102.368	101.772	101.772	102.526	102.526	287.105	363.246	351.86	0.368421	0.842105	0.842105	1.26316	0.842105	1.68421	1.68421	1.78947	2.29825	2.70175	2.70175	3.36842	3.36842	7.52632	9.31579	8.94737	0	0	0	0	0.842105	1.68421	1.68421	1.68421	2.52632
	8	850	0.85	1	4	1	0	0	0	44.8471	58.3765	53.9647	60.4353	55.9176	57.3412	46.7059	87.1529	65.2824	0	0	0	330.882	377.588	377.588	0	1.12941	1.97647	1.97647	2.29412	2.50588	2.49412	1.24706	1.05882	2.51765	0	0	0	12.3765	13.6235	13.6235	0	0.305882	1.12941	1.69412	2.25882	1.69412	1.97647	1.97647	2.25882
	9	590	0.59	1	2	1	0	0	30.5085	40.5085	54.2542	57.322	63.2034	71.8305	74.5932	63.7119	0	0	0	0	0	392.22	455.932	425.424	1.0678	1.62712	2.0339	2.28814	2.52542	2.79661	3.61017	3.61017	0	0	0	0	0	15.9492	19.5593	18.4915	0.610169	0.813559	1.62712	2.44068	2.44068	3.49153	3.49153	2.44068	0
	10	670	0.67	0	7	1	0	0	3.44776	34.4776	47.0746	61.8955	75.6269	74.209	73.4478	101.239	83.5373	110.044	113.796	123.527	100.328	370.179	471.418	467.97	0.179104	1.43284	1.79104	2.86567	2.86567	3.22388	3.22388	3.07463	3.52239	4.08209	4.23552	4.29522	3.95522	15.5821	18.6567	18.4776	0	0.313433	1.07463	1.79104	1.79104	1.79104	1.79104	2.14925	2.14925
	11	1390	1.39	1	4	1	1	1	32.3597	56.2014	72.0935	72.2446	102.969	99.0405	110.631	86.894	108.458	126.344	0	0	0	545.539	632.433	600.073	1.30935	2.07194	2.07194	2.07194	3.39647	3.19504	3.44504	2.82612	3.5464	3.75813	0	0	0	17.5617	20.3878	19.0785	0.748201	2.07194	2.07194	2.07194	3.75727	3.41194	4.09194	2.69	3.56
	12	1270	1.27	0	.	1	0	1	15.1024	33.1654	47.315	64.1598	79.5682	84.5231	94.0535	93.7206	0	0	0	0	0	417.887	511.608	496.506	0.818898	1.88976	2.07874	2.92772	3.07976	2.58181	2.84181	2.09622	0	0	0	0	0	16.2185	18.3147	17.4958	0	0.377953	1.13386	1.90591	2.81591	3.25496	3.68	5.15	0
	13	640	0.64	1	3	1	0	0	5.53125	30	26.9219	49.2656	50.8281	37.4531	35.9531	43.8125	43.6406	50.8906	0	0	0	235.953	279.766	274.234	0.21875	1.5	1.875	2.39062	2.79688	2.14062	2.14062	2.14062	2.14062	2.14062	0	0	0	13.0625	15.2031	14.9844	0.109375	0.75	0.75	1.20312	1.65625	0.96875	0.828125	0.828125	0.828125
	14	1080	1.08	1	4	1	0	1	2.26852	46.8333	69.1759	69.1759	60.1667	82.9285	98.6385	95.5807	99.847	115.557	0	0	0	429.187	524.768	522.5	0.0925926	2.22222	3.11111	3.11111	2.67593	3.32148	3.79148	2.75889	2.33	2.8	0	0	0	18.3259	21.0848	20.9922	0.0555556	1.11111	2.22222	2.22222	1.77778	2.77889	3.58889	3.4437	4.04
	15	1040	1.04	0	.	1	1	1	6.70192	51.5	60.0554	59.1323	114.233	92.6208	101.825	112.318	0	0	0	0	0	486.069	598.387	591.685	0.269231	2.07692	2.42538	2.19462	3.39538	2.72154	2.96154	3.23	0	0	0	0	0	16.0446	19.2746	19.0054	0.153846	1.38462	1.86154	1.86154	4.46462	4.49692	4.76	5.6	0
	16	870	0.87	0		1	1	1	11.7816	31.4943	43.4713	53	82.3046	81.908	87.3002	89.2801	0	0	0	0	0	391.26	480.54	468.759	0.574713	1.37931	1.93103	2.2069	3.06276	2.9769	3.2669	3.28103	0	0	0	0	0	15.3985	18.6795	18.1048	0	0.321839	1.10345	1.65517	3.2069	2.99517	2.94345	2.89172	0
	17	1090	1.09	0	.	1	1	1	28.0459	69.3618	76.8586	93.1901	104.136	122.054	120.239	109.859	0	0	0	0	0	613.885	723.744	695.698	1.25688	2.52165	2.5511	3.0211	2.16	2.62	3.08	2.77	0	0	0	0	0	17.2107	19.9807	18.7239	0.53211	2.70147	2.58037	3.19688	3.74	4.54	5.34	4.81	0
	18	1450	1.45	0	.	1	1	1	14.5034	38.6828	55.0966	74.5966	91.279	98.8893	83.0514	93.5028	0	0	0	0	0	456.099	549.602	535.098	0.496552	1.32414	1.98621	2.56621	3.80828	4.55379	3.37966	2.55	0	0	0	0	0	18.1148	20.6648	20.1683	0.248276	0.662069	1.65517	2.65517	4.32724	4.07207	3.61	4.42	0
	19	910	0.91	1	4	1	0	0	37.7033	44.5714	34.3077	65.5275	62.022	69.7033	70.2088	70.2088	113.963	124.764	125.366	0	0	384.044	454.253	416.549	1.34066	1.58242	1.84615	2.37363	2.23077	2.81319	2.81319	2.81319	4.01648	4.02571	3.92407	0	0	15	17.8132	16.4725	0.89011	1.05495	1.05495	1.58242	1.58242	2.10989	1.58242	1.58242	4.00736
	20	1210	1.21	0	.	1	0	1	13.843	24.2066	60.3806	57.4573	73.9755	85.4925	104.192	102.84	0	0	0	0	0	419.548	522.388	508.545	0	0.347107	2.02008	1.72545	1.74	2.22	2.78	3.05	0	0	0	0	0	10.8326	13.8826	13.8826	0	0	1.44	2.05	3.01	3.85	4.81	5.29	0
	21	990	0.99	1	6	1	0	1	0	35.5556	33.2929	64.6162	64.6162	71.1717	84.3131	82.8687	75.8788	75.7879	78.8081	79.8283	80.2222	353.566	436.434	436.434	0	1.11111	1.45455	1.93939	1.93939	2.42424	3	3.0303	2.78788	2.90909	3.10101	3.55556	3.68687	11.8687	14.899	14.899	0	0.444444	0.969697	1.93939	1.93939	2.42424	2.90909	3.39394	3.39394
	22	1000	1	1	4	1	0	0	0	35.71	45.76	64.58	63.53	28.8	35.36	63.4	90.78	104.16	51.08	0	0	273.74	337.14	337.14	0	1.32	1.44	2.16	2.47	0.96	0.96	2.11	2.78	2.9	2.2	0	0	9.31	11.42	11.42	0	0.44	0.48	1.92	1.44	0.48	0.48	1.44	2.6
	23	1240	1.24	0	.	1	0	1	10.0161	24.8065	56.9345	63.7919	69.8206	81.0294	86.8061	109.972	0	0	0	0	0	393.205	503.177	493.161	0.0967742	1.16129	2.35839	1.80065	2.0171	2.09355	2.38065	3.52	0	0	0	0	0	11.9084	15.4284	15.3316	0	0.241935	1.7971	2.4971	2.98129	3.29	3.99	4.99	0
	24	1160	1.16	1	5	1	0	0	38.6121	45.1897	58.3621	63.3276	67.4655	87.199	75.38	73.7248	87.3283	84.1034	76.0345	0	0	435.536	509.261	470.649	1.18103	1.65517	2.06897	2.48276	2.48276	3.00862	2.48276	2.48276	3.42138	3.00862	3.00862	0	0	15.3621	17.8448	16.6638	0.672414	1.24138	1.65517	2.06897	2.48276	2.48276	3.31034	3.31034	4.06034
	25	800	0.8	0		1	0	1	15.2125	33.525	43.825	44.3	65.8375	73.6125	80.0625	65.8875	0	0	0	0	0	356.375	422.262	407.05	0.7875	1.8	1.8	1.8	2.4	2.7	3	3	0	0	0	0	0	14.2875	17.2875	16.5	0.15	0.6	0.6	0.6	1.8	2.4	3	3	0
	26	730	0.73	1	5	1	0	0	18.7671	39.4521	68.5616	76.5479	61.1644	64.0959	63.9863	70.4932	70.4932	99.0068	98.1073	0	0	392.575	463.068	444.301	0.520548	0.986301	1.64384	2.30137	2.30137	2.52055	2.52055	2.52055	2.52055	3.07644	3.3511	0	0	12.7945	15.3151	14.7945	0.164384	0.657534	1.9726	2.63014	2.63014	2.63014	2.63014	2.63014	2.63014
	27	1270	1.27	1	6	1	0	0	16.5906	21.8661	44.3465	53.7008	53.4409	53.4409	69.6772	69.6772	96.4047	88.548	81.0991	81.0991	0	313.063	382.74	366.15	0.669291	1.07087	1.88976	2.26772	2.26772	2.26772	2.83465	2.83465	4.26858	3.7174	3.7174	3.7174	0	13.2677	16.1024	15.4331	0	0.755906	1.88976	2.26772	2.26772	2.26772	2.64567	2.64567	3.49976
	28	1260	1.26	0	.	1	1	1	32.8492	50.5714	74.7633	74.0211	87.6795	104.028	102.27	97.7186	0	0	0	0	0	526.183	623.902	591.053	0.714286	1.33333	2.70476	2.40333	2.55238	2.1746	2.27	2.53	0	0	0	0	0	14.1527	16.6827	15.9684	1.34921	1.90476	2.1519	2.07222	2.77	3.47	3.93	4.39	0
	29	390	0.39	0		1	0	1	13.3077	29.0256	57.1538	48.6923	63.359	74.4872	91.2821	70.5385	0	0	0	0	0	377.308	447.846	434.538	0.205128	0.615385	1.23077	1.23077	2.46154	3.07692	3.69231	3.69231	0	0	0	0	0	12.5128	16.2051	16	0	0	1.07692	1.23077	1.23077	2.46154	2.46154	1.23077	0
	30	1090	1.09	1	6	1	0	1	21.7064	40.0734	67.1193	95.4312	76.5963	90.2505	103.237	102.241	104.268	103.004	114.016	103.42	0	494.414	596.655	574.949	0.834862	1.54128	1.54128	1.54128	2.86239	3.27239	4.20844	4.09422	4.27578	2.75083	2.17	2.17	0	15.8019	19.8961	19.0613	0	0	1.00917	3.08257	3.08257	4.22257	4.07183	3.74073	3.89349
	31	1150	1.15	1	4	1	1	1	0	24.9478	51.5396	60.2857	82.6222	84.6791	91.6791	98.6791	99.263	106.228	0	0	0	395.753	494.433	494.433	0	0.452174	1.62348	1.77348	2.90652	2.93565	3.07565	3.22565	3.44522	3.58739	0	0	0	12.767	15.9926	15.9926	0	0	1.46217	2.10478	2.90217	3.01217	3.42217	3.82217	3.39739
	32	1040	1.04	1	5	1	1	1	16.0288	29.3846	34.8654	78.9881	95.3081	95.2262	107.729	91.2481	130.912	81.5385	73.9615	0	0	457.53	548.778	532.749	0.951923	1.38462	1.38462	4.27154	4.75154	3.52385	3.55192	3.21538	4.59615	4.15385	4.61538	0	0	19.82	23.0354	22.0835	0	0.692308	1.38462	3.24615	4.08615	3.72308	4.56308	3.64	5.99077
	33	1060	1.06	1	5	1	0	0	6.41509	37.3113	62.9717	66.3962	71.8302	86.4057	60.9057	71.4434	71.4434	71.4434	68.066	0	0	392.236	463.679	457.264	0.254717	1.35849	2.26415	2.26415	2.49057	3.5283	1.14151	3.56604	3.56604	3.56604	3.40566	0	0	13.3019	16.8679	16.6132	0	0.311321	1.81132	1.81132	2.26415	3.16981	3.16981	3.16981	3.16981
	34	1000	1	1	2	1	1	1	21.51	34	62.2	72.01	95.39	102.04	109.68	112.09	0	0	0	0	0	496.83	608.92	587.41	0.93	1.2	2.49	2.53	3.23	3.19	3.57	3.48	0	0	0	0	0	17.14	20.62	19.69	0	0.72	1.44	1.92	3.27	3.56	4.15	4.73	0
	35	770	0.77	1	3	1	0	1	18.4675	47.1558	52.5974	65.4286	61.5468	72.7922	86.2468	103.221	105.857	0	0	0	0	404.235	507.456	488.988	0.493506	1.24675	2.18182	2.7013	2.15584	2.15584	2.15584	3.03896	3.03896	0	0	0	0	13.0909	16.1299	15.6364	0	0.415584	1.24675	1.87013	1.87013	1.87013	1.87013	2.49351	2.49351
	36	1100	1.1	1	3	1	1	1	20.5	59.4182	63.4909	69.6091	95.8464	98.3336	80.5964	87.0145	108.333	0	0	0	0	487.795	574.809	554.309	0.863636	2.4	2.4	2.81818	3.96909	4.51273	3.64091	4.22091	5.04091	0	0	0	0	20.6045	24.8255	23.9618	0.490909	2.18182	2.18182	2.61818	4.37455	5.12091	4.25545	4.38273	4.94
	37	990	0.99	1	3	1	0	1	21.9192	36.5253	48.3838	56.7172	69.9495	104.105	103.134	94.1805	72.3636	0	0	0	0	440.735	534.915	512.996	0.666667	0.969697	1.21212	1.76768	2.47475	3.85	3.96606	3.87172	2.60606	0	0	0	0	14.907	18.7787	18.112	0	0.464646	0.969697	1.45455	1.93939	3.89424	4.28939	3.74808	1.93939
	38	880	0.88	1	3	1	1	1	23.7727	40.9091	54.125	76.6932	114.892	112.844	87.2418	88.9805	114.952	0	0	0	0	510.478	599.458	575.685	0.909091	1.36364	2.18182	3	4.06682	4.05909	3.50227	3.50227	3.38364	0	0	0	0	19.0827	22.585	21.6759	0.363636	0.545455	1.09091	2.18182	4.04727	3.93182	2.84091	2.84091	4.30182
	39	730	0.73	1	2	1	0	1	8.0137	35.0137	46.9589	52.8767	66.0685	69.5068	83.2192	81.3425	0	0	0	0	0	361.658	443	434.986	0.315068	1.64384	2	2.20548	2.80822	2.80822	4.35616	4.08219	0	0	0	0	0	16.137	20.2192	19.9041	0	0.493151	1.31507	1.9726	2.63014	2.63014	2.63014	3.28767	0
	40	1180	1.18	1	2	1	1	1	7.79661	52.4492	80.6141	81.3683	81.5656	111.307	101.433	95.86	0	0	0	0	0	516.533	612.393	604.596	0.372881	2.64407	3.34559	3.45576	3.16576	4.46203	3.5261	2.85	0	0	0	0	0	20.9722	23.8222	23.4493	0.186441	2.0339	3.2639	3.2639	3.09712	3.7	4.44	4.94	0
	41	1450	1.45	1	3	1	1	1	6.62759	38.731	42.6207	100.231	96.7859	103.189	99.8752	97.52	101.42	0	0	0	0	488.06	585.58	578.953	0.37931	2.48276	2.48276	3.67483	3.92379	4.05552	3.29483	2.9	3.01	0	0	0	0	20.2938	23.1938	22.8145	0	0.57931	0.993103	3.59621	3.16172	3.61	4.42	5.02	5.22
	42	890	0.89	1	5	1	1	1	21.7416	69.8427	79.2472	95.1236	119.317	107.6	111.748	119.593	127.629	110.474	123.613	0	0	604.621	724.214	702.473	0	2.1573	2.96629	3.61798	4.61494	3.58045	3.97169	4.30674	4.68674	3.27022	3.21	0	0	20.9087	25.2154	25.2154	0.404494	2.1573	2.1573	2.69663	5.02494	4.06697	3.90798	4.01865	4.67865
	43	650	0.65	1	4	1	0	0	16.2923	36.4462	41.6154	50.0308	65.4615	73.4	76.6769	70.2462	103.015	0	0	0	0	359.923	430.169	413.877	0.738462	1.47692	1.84615	4.69231	2.64615	3.04615	3.04615	2.84615	3.76615	0	0	0	0	17.4923	20.3385	19.6	0.0307692	0.738462	1.10769	1.10769	2.21538	2.58462	2.95385	2.58462	4.22308
	44	770	0.77	0		1	1	1	4.36364	52.3636	52.3636	58.3766	85.7419	103.52	107.28	108.033	0	0	0	0	0	464.009	572.042	567.679	0.25974	3.11688	3.11688	2.80519	3.55688	3.55688	3.70688	3.70688	0	0	0	0	0	20.1194	23.8262	23.5665	0.103896	1.24675	1.24675	2.49351	3.25351	3.70351	4.11351	4.11351	0
	45	710	0.71	1	2	1	1	1	21.9155	48.6761	70.0286	80.3666	105.226	89.02	100.36	104.061	0	0	0	0	0	515.593	619.654	597.738	0.647887	1.35211	2.03338	2.87845	3.14718	2.90718	3.14718	3.27901	0	0	0	0	0	16.1134	19.3924	18.7445	0.507042	1.35211	2.84817	2.84817	3.66817	3.99817	4.65817	4.42211	0
	46	1120	1.12	1	4	1	1	1	4.91964	51.7857	66.1429	82.3821	105.086	102.218	122.418	120.662	114.041	110.24	0	0	0	534.952	655.614	650.695	0.160714	2.57143	3.21429	3.66429	4.025	3.63571	4.23571	4.47857	3.15	2.31	0	0	0	21.5071	25.9857	25.825	0	0.535714	2.25	2.49429	3.70286	3.62571	4.66571	4.42	5.46
	47	1230	1.23	1	2	1	1	1	38.8293	32.561	53.813	66.5285	80.8862	110.593	97.4472	100.407	96.748	0	0	0	0	480.659	581.065	542.236	0.512195	1.36585	2.03252	2.50407	3.08943	3.49593	3.49593	2.71545	2.5122	0	0	0	0	16.4959	19.2114	18.6992	0	0.422764	1.17073	1.56098	1.95122	2.34146	2.34146	3.12195	2.73171
	48	850	0.85	1	3	1	0	0	5.28235	39.9529	44.4235	61.1059	71.8706	62.4824	52.1765	58.1647	97.4953	0	0	0	0	337.294	395.459	390.176	0.329412	1.41176	1.41176	2	2.54118	2.05882	1.97647	2.98824	4.04765	0	0	0	0	11.7294	14.7176	14.3882	0	0.117647	0.564706	1.12941	2.25882	2.25882	2.25882	2.82353	4.85824
	49	1280	1.28	0	.	1	1	1	12.3203	26.8906	53.9806	67.6859	93.6472	98.6297	101.896	103.583	0	0	0	0	0	455.05	558.633	546.313	0.6875	1.5	2.535	2.925	3.455	3.975	3.41125	3.02	0	0	0	0	0	18.4887	21.5087	20.8212	0	0	1.14	1.82	2.73	3.64	4.55	5.23	0
	50	1360	1.36	0	.	1	1	1	33.2868	44.3676	44.6765	65.4665	87.4774	88.1703	91.5632	85.6385	0	0	0	0	0	455.008	540.647	507.36	0.794118	1.76471	2.11765	2.73765	2.94765	3.72765	2.82176	1.66	0	0	0	0	0	16.9112	18.5712	17.7771	0	0	0	1.07	2.29	2.78	3.89	4.58	0
	51	950	1.17	1	4	1	0	0	1.19658	19.1368	39.9231	44.6154	49.6581	60.1197	70.735	79.5385	79.5385	78.9487	0	0	0	285.385	364.923	363.726	0.0769231	1.23077	2.05128	2.05128	2.4359	2.87179	3.1453	3.15385	3.15385	3.11111	0	0	0	13.8632	17.0171	16.9402	0	0	0.239316	1.05983	0.820513	1.23077	1.64103	2.05128	2.05128
	52	620	0.62	1	6	1	0	1	15.9032	29.4194	39.6452	60.0968	69.8387	69.3548	85.5645	75.0806	76.3871	66.371	61.6935	61.6935	0	369.823	444.903	429	0.483871	1.54839	1.54839	2.32258	2.70968	2.70968	3.85484	3.66129	3.51613	2.64516	3	3	0	15.1774	18.8387	18.3548	0	0.193548	0.774194	2.32258	3.09677	3.09677	3.09677	2.32258	2.32258
	53	970	0.97	1	6	1	1	1	8.3299	29.8041	56.3814	59.3814	84.4124	84.1134	94.1443	105.682	127.752	129.049	130.429	120.243	0	416.567	522.249	513.92	0.43299	1.48454	1.97938	1.97938	2.72165	2.72165	2.79381	3.04072	3.77588	3.81	3.76134	3.58608	0	14.1134	17.1541	16.7211	0	0.123711	0.989691	0.989691	1.97938	1.97938	2.47423	3.43423	4.08423
	54	1050	1.05	1	6	1	1	1	9.1619	30.1524	72.8286	81.1905	81.1905	83.2571	99.0095	100.333	100.333	102.924	96.6762	96.6762	0	456.79	557.124	547.962	0.457143	1.37143	2.28571	2.74286	2.74286	2.74286	2.49524	3.00952	3.00952	3.52381	3.02857	3.02857	0	14.8381	17.8476	17.3905	0	0.266667	1.37143	1.82857	1.82857	1.82857	2.28571	2.74286	2.74286
	55	1640	1.64	0	.	1	1	1	7.58537	36.311	62.181	88.041	105.291	94.6712	106.631	104.901	0	0	0	0	0	500.711	605.612	598.027	0.487805	1.46341	2.23341	3.00341	3.51341	2.56	3.07	2.82	0	0	0	0	0	16.3315	19.1515	18.6637	0	0	1.33	2.66	3.55	4.44	5.33	4.88	0
	56	910	0.91	1	5	1	1	1	27.5604	40.0879	55.2198	84.4286	84.4286	92.7143	82.1319	97.4396	82.1286	87.7319	96.7208	0	0	466.571	564.011	536.451	0.912088	1.31868	1.84615	2.37363	2.37363	2.56044	2.30769	3.89011	4.10626	4.31319	4.47714	0	0	13.6923	17.5824	16.6703	0	0	0.659341	1.58242	1.58242	3.16484	3.16484	3.69231	2.08495
	57	1050	1.05	1	3	1	0	1	13.9905	36.2667	53.1524	65.2476	74.0095	82.1429	89.7048	131.889	126.213	0	0	0	0	414.514	546.403	532.413	0.971429	1.6	1.6	1.97143	1.65714	1.92381	2.06667	3.46857	2.49714	0	0	0	0	11.7905	15.259	14.2876	0	0.533333	0.914286	1.37143	1.82857	2.28571	2.74286	4.52286	4.52286
	58	1150	1.15	0	7	1	0	0	26.5217	31.4087	39.8174	38.8348	42.7043	51.4261	62.287	72.1739	0	0	0	0	0	293	365.174	338.652	0.652174	1.46087	1.66957	1.66957	2.08696	2.50435	3.13043	3.10435	0	0	0	0	0	13.1739	16.2783	15.6261	0	0.26087	0.226087	0.182609	0.834783	1.25217	1.66957	2.08696	0
	59	860	0.86	1	4	1	1	1	15.6047	51.4651	64.9651	64.2791	82.2093	96.0814	96.0814	107.151	105.453	106.314	0	0	0	470.686	577.837	562.233	1.04651	1.67442	1.95349	1.95349	1.68605	1.68605	1.68605	3.03488	2.01163	1.97674	0	0	0	11.686	14.7209	13.6744	0	0.604651	1.67442	1.67442	2.7907	3.34884	3.34884	3.34884	3.34884
	60	480	0.48	0	7	1	0	0	16.3333	27.5208	38.2708	36.8125	49.1042	34.4167	30.7708	47.5625	0	0	0	0	0	233.229	280.792	264.458	0.875	1.5	2	2	2.5	2.5	2.5	2.52083	0	0	0	0	0	13.875	16.3958	15.5208	0	0.375	1	1	2	2	1	1	0
	61	1190	1.19	1	3	1	1	1	11.3361	41.7479	77.1939	96.3771	111.007	95.7002	105.13	107.054	111.261	0	0	0	0	538.492	645.547	634.211	0.504202	1.41176	1.69176	3.01807	3.42126	2.75168	3.05277	2.54	3.25	0	0	0	0	15.8515	18.3915	17.8873	0	0.252101	2.00008	2.68008	3.00672	2.69	3.67	4.4	5.63
	62	1230	1.23	1	3	1	0	1	11.2683	35.9187	54.0488	78.4715	78.3333	78.4472	85.6179	94.561	94.561	96.1463	0	0	0	422.106	516.667	505.398	0.747967	1.95122	2.53659	3.50407	3.50407	3.50407	3.29268	3.21951	3.21951	3.21951	0	0	0	19.0407	22.2602	21.5122	0	0.219512	1.17073	1.95122	1.95122	1.95122	2.34146	2.73171	2.73171
	63	1110	1.11	1	5	1	1	1	7.76577	36.0721	63.3333	105.452	115.642	84.493	90.8318	92.9634	0	0	0	0	0	503.59	596.554	588.788	0	1.51351	1.94595	3.20459	3.50459	3.07216	3.38216	2.60108	0	0	0	0	0	16.623	19.2241	19.2241	0	0	0.864865	3.21216	3.73216	2.53	3.37	4.21	0
	64	710	0.71	1	2	1	1	0	10.6479	44	49.7887	61.3662	80.6479	115.577	52.6338	65.662	0	0	0	0	0	414.662	480.324	469.676	0.492958	1.69014	2.49296	3.07042	4.23944	6.04225	1.01408	2.92958	0	0	0	0	0	19.0423	21.9718	21.4789	0	0.253521	0.676056	1.35211	2.02817	2.02817	2.70423	2.70423	0
	65	1190	1.19	1	4	1	0	1	6.41176	38.1092	59.479	62.5462	77.0168	87.9244	85.0084	86.7311	91.8992	97.7815	0	0	0	416.496	503.227	496.815	0.470588	1.61345	2.01681	2.01681	3.07563	3.48739	3.48739	3.47899	3.4958	3.55462	0	0	0	16.1681	19.6471	19.1765	0	1.17647	2.42017	2.42017	2.82353	3.22689	3.22689	2.82353	2.82353
	66	760	0.76	1	5	1	0	0	8.38158	31.3553	45.4868	59.2237	64.3421	43.2763	43.7632	55.8816	68.2221	74.6695	60.8947	0	0	295.829	351.711	343.329	0.328947	1.57895	1.89474	3.15789	3.47368	3.51316	3.5	3.55263	3.45789	3.73421	3.51316	0	0	17.4474	21	20.6711	0	0.105263	1.26316	2.52632	3.15789	1.26316	1.26316	1.89474	2.71474
	67	1550	1.55	0	.	1	1	1	8.60645	38.7016	69.8755	90.7839	109.47	109.47	116.77	116.77	0	0	0	0	0	543.677	660.447	651.841	0.412903	1.77871	3.17839	3.21419	3.25	3.25	3.47	3.47	0	0	0	0	0	18.5542	22.0242	21.6113	0	0.94	2.82	4.23	5.64	5.64	6.01	6.01	0
	68	710	0.71	1	4	1	0	0	2.23944	26.9014	44.1127	44.1127	49.1831	55.0986	68.0563	62.4225	59.6761	33.4507	0	0	0	289.704	352.127	349.887	0.140845	1.69014	2.3662	2.3662	1.67606	2.50704	3.04225	3.5493	3.33803	0	0	0	0	13.7887	17.338	17.1972	0	0	0.676056	0.676056	1.35211	2.02817	2.70423	2.70423	2.70423
	69	970	0.97	1	3	1	1	1	16.8351	41.7938	60.7216	78.299	97.4948	90.7938	109.804	116.124	101.392	0	0	0	0	495.742	611.866	595.031	1.08247	1.97938	1.97938	2.53608	2.98969	3.21649	3.62887	3.93814	3.24742	0	0	0	0	17.4124	21.3505	20.268	0	0.28866	0.989691	1.48454	1.97938	1.97938	2.96907	2.96907	2.96907
	70	980	0.98	1	2	1	0	0	20.8571	26.9184	44.5612	48.7755	60	71.6327	67.7551	87.2839	0	0	0	0	0	340.5	427.784	406.927	1.28571	1.46939	2.4898	2.9898	3.5	3.46939	3.28571	3.54714	0	0	0	0	0	18.4898	22.0369	20.7512	0	0.183673	0.489796	0.979592	1.95918	2.93878	2.44898	3.63898	0
	71	1110	1.11	1	4	1	0	0	12.6036	33.9279	26.3784	46.3153	57.045	55.7207	73.7838	79.7748	79.3243	82.7117	0	0	0	305.775	385.55	372.946	0.756757	1.94595	1.94595	2.81081	2.81982	2.81982	3.83784	3.83784	3.8018	3.90991	0	0	0	16.9369	20.7748	20.018	0	0.432432	0.432432	1.72973	2.16216	2.16216	3.02703	3.45946	3.45946
	72	840	0.84	1	5	1	1	1	15.131	48.0952	92.9048	92.9048	91.0833	113.476	136.692	127.066	116.886	124.749	124.749	0	0	590.287	717.353	702.222	0.77381	1.42857	2.57143	2.57143	2.57143	3.65476	4.3119	4.44524	4.0619	4.4619	4.4619	0	0	17.8833	22.3286	21.5548	0.309524	0.571429	1.71429	1.71429	1.71429	2.85714	4.24714	3.62429	3.3581
	73	890	0.89	1	3	1	0	1	4.86517	40.4494	44.4944	63.4831	75.382	84.2809	131.711	89.5533	104.373	0	0	0	0	444.666	534.219	529.354	0.269663	2.69663	0.449438	3.48315	3.7191	3.95506	4.7873	2.92213	4.00079	0	0	0	0	19.3603	22.2825	22.0128	0	0	0.404494	1.07865	1.61798	2.1573	4.44663	2.82865	2.82865
	74	940	0.94	1	3	1	0	1	11.0638	46.9894	48.6915	41.8085	75.5532	99.6232	115.983	112.724	115.562	0	0	0	0	439.713	552.437	541.373	0.510638	1.53191	1.53191	2.51064	3.57447	4.28447	4.62319	4.19511	4.48043	0	0	0	0	18.5672	22.7623	22.2517	0	0	0.297872	0.510638	1.53191	2.77191	3.90255	3.81128	4.27319
	75	610	0.61	1	6	1	0	0	14.0164	53.2951	35.7049	40.8525	58.0656	55.3443	60.9508	55.4098	53.9344	53.9344	46.541	46.7213	0	318.23	373.639	359.623	0.459016	1.57377	1.57377	2.36066	2.7541	2.7541	3.31148	3.04918	2	2	2	2.01639	0	14.7869	17.8361	17.377	0	0.491803	1.57377	1.57377	2.36066	2.36066	2.36066	2.36066	2.36066
	76	830	0.83	1	4	1	0	0	18.7952	49.7952	53.1687	57.8072	64.0361	76.6988	76.6988	72.0602	51.1325	51.1325	0	0	0	397	469.06	450.265	0.722892	2.0241	2.0241	2.60241	2.60241	2.84337	2.84337	2.50602	2.50602	2.50602	0	0	0	15.6627	18.1687	17.4458	0	0.819277	1.15663	1.15663	1.73494	2.31325	2.31325	2.31325	0
	77	1180	1.18	1	3	1	0	0	19.4576	30.5085	44.4068	58.2034	63.1949	59.0508	67.1949	76.4153	76.4153	0	0	0	0	342.017	418.432	398.975	0.949153	2.0339	2.0339	2.78814	1.54237	1.54237	1.99153	2.50847	2.50847	0	0	0	0	12.8814	15.3898	14.4407	0	0	0.271186	0.813559	1.22034	1.22034	2.0339	2.44068	2.44068
	78	810	0.81	0	7	1	0	0	2.39506	22.9506	37.4815	48.3333	44.1975	44.1975	66.8642	73.642	0	0	0	0	0	266.42	340.062	337.667	0.0987654	0.888889	1.48148	2.07407	2.37037	2.37037	2.37037	2.71605	0	0	0	0	0	11.6543	14.3704	14.2716	0	0	0.345679	0.592593	1.18519	1.18519	2.37037	2.96296	0
	79	1140	1.14	1	4	1	1	1	17.2281	41.7632	75.7018	79.9123	80.1754	74.8509	80.2368	85.6842	96.9123	96.9123	0	0	0	449.868	535.553	518.325	0.614035	0.842105	2.73684	2.73684	3.00877	3.0614	3.33333	3.32456	3.29825	3.29825	0	0	0	16.3333	19.6579	19.0439	0	0.491228	1.68421	2.10526	2.94737	2.94737	3.36842	3.36842	3.36842
	80	780	0.78	1	5	1	0	1	19.859	25.3333	32.1282	45.2821	67.1282	80.7436	93.4267	99.2856	95.619	113.351	113.675	0	0	363.901	463.187	443.328	1.17949	1.53846	1.84615	2.15385	2.76923	3.02564	2.61051	3.40538	2.45667	3.11846	2.90846	0	0	15.1233	18.5287	17.3492	0	0	0.25641	1.23077	1.84615	2.46154	3.26154	3.26154	3.87692
	81	610	0.61	0		1	0	0	34.623	7.18033	9.40984	8.90164	8.06557	8.06557	8.06557	5.81967	0	0	0	0	0	84.3115	90.1311	55.5082	0.721311	0.393443	0.393443	0.393443	0.393443	0.393443	0.393443	0	0	0	0	0	0	3.08197	3.08197	2.36066	0	0	0	0	0	0	0	0	0
	82	610	0.61	0		1	0	0	6.95082	19.1475	35.1475	39.3607	40.623	56.9016	56.7213	43.2623	0	0	0	0	0	254.852	298.115	291.164	0.311475	1.18033	1.18033	1.96721	2.36066	3.93443	2.7541	2.7541	0	0	0	0	0	13.6885	16.4426	16.1311	0	0	0.0327869	0.786885	1.57377	2.36066	1.57377	0.0327869	0
	83	1160	1.16	0		1	1	1	17.4914	42.8276	123.95	115.966	80.5431	105.588	119.468	88.6248	0	0	0	0	0	605.834	694.459	676.968	1.08621	1.44828	4.67724	4.23724	3.51724	4.00724	4.29724	2.41828	0	0	0	0	0	23.2707	25.689	24.6028	0	0.517241	4.49276	4.57034	3.31034	4.65034	5.46034	4.05931	0
	84	580	0.58	0		1	0	0	8.12069	11.0345	5.7931	84.2241	48.569	26.8103	22.2069	20.3966	0	0	0	0	0	206.759	227.155	219.034	0.465517	1.24138	0	1.24138	2.48276	0	0	0.258621	0	0	0	0	0	5.43103	5.68966	5.22414	0	0	0	0.827586	1.65517	0	0	0	0
	85	480	0.48	0	7	1	0	0	5.89583	22.6667	45.5625	52.0833	53.4375	58.1458	62.125	54.4375	0	0	0	0	0	299.917	354.354	348.458	0.395833	1.5	1.5	2.5	2.5	3	3	1.25	0	0	0	0	0	14.3958	15.6458	15.25	0	0	0.625	1	1	2	2	2	0
	86	670	0.67	1	4	1	0	0	14.8358	28.403	51.1791	50.3731	59.194	71.6119	77.5672	58.0746	86.9515	66.3103	0	0	0	353.164	411.239	396.403	0.850746	1.43284	2.14925	2.14925	2.50746	2.98507	3.25373	0.865672	2.25642	2.8697	0	0	0	15.3284	16.194	15.3433	0	0.447761	1.43284	1.43284	2.14925	2.86567	2.86567	2.86567	3.80567
	87	1200	1.2	0	.	1	1	1	2.90833	39.7417	57.0583	95.0867	90.19	111.162	125.442	116.278	0	0	0	0	0	521.588	637.867	634.958	0.125	1.4	2	3.5	3.78	4.06	4.9	3.96667	0	0	0	0	0	19.765	23.7317	23.6067	0	1.2	2	3.61	4.1	4.58	4.64	4.85	0
	88	1010	1.01	1	3	1	0	1	10.2772	37.6535	37.6535	44.3366	61.2079	86.4079	84.8396	89.2198	88.5743	0	0	0	0	362.376	451.596	441.319	0.445545	1.42574	1.42574	1.77228	1.93069	2.68069	3.26069	2.80198	2.5	0	0	0	0	12.9414	15.7434	15.2978	0.277228	0.950495	0.950495	1.42574	1.90099	3.20099	2.78525	3.65802	4.32
	89	930	0.93	1	3	1	0	1	5.73118	38.8387	38.8387	56.7097	58.6882	77.6452	85.2547	77.6728	112.588	0	0	0	0	361.706	439.379	433.648	0.258065	1.80645	1.80645	2.51613	2.51613	3	3.20387	3.31656	4.59215	0	0	0	0	15.1071	18.4237	18.1656	0.172043	1.03226	1.03226	1.54839	1.54839	2.19355	3.83065	2.91226	4.51527
	90	1220	1.22	0	.	1	1	1	26.4672	52.9344	95.7292	112.688	129.901	136.417	145.031	184.295	0	0	0	0	0	699.167	883.462	856.995	0.786885	1.57377	3.51738	2.95377	2.72574	2.75	3.44	3.23	0	0	0	0	0	17.7475	20.9775	20.1907	0.590164	1.18033	3.15721	2.78344	3.74393	4.77	5.97	8.93	0
	91	510	0.51	1	4	1	1	1	18.7059	48	90.5098	94.1373	150.451	76.8627	85.8075	96.6229	96.4776	108.607	0	0	0	564.474	661.097	642.391	0.411765	1.88235	2.82353	2.82353	3.21569	3.17647	3.99333	4.26451	3.73176	4.06176	0	0	0	18.3267	22.5912	22.1794	0.54902	0.941176	2.82353	2.82353	9.41176	2.82353	4.43412	5.00412	4.16235
	92	750	0.75	1	4	1	1	1	3.18667	62.08	71.6	70.9067	81.56	80.8	88.56	100.987	98.44	88.3333	0	0	0	458.693	559.68	556.493	0.08	1.92	2.88	2.88	3.12	3.12	3.2	3.2	3.2	2.77333	0	0	0	17.2	20.4	20.32	0.106667	1.92	2.56	2.56	3.2	3.2	3.2	3.2	3.2
	93	780	0.78	0		1	0	0	13.2692	22.2564	38.8333	50.7949	50.7949	50.7949	53.9487	68.1154	0	0	0	0	0	280.692	348.808	335.538	0.384615	0.923077	1.53846	2.15385	2.15385	2.15385	2.15385	2.76923	0	0	0	0	0	11.4615	14.2308	13.8462	0.25641	0.615385	1.23077	1.84615	1.84615	1.84615	1.84615	2.46154	0
	94	800	0.8	0	7	1	0	1	19.525	34.1875	55.425	65.025	77.05	99.8125	97.1375	96.55	0	0	0	0	0	448.163	544.712	525.188	0.65	1.5	1.8	2.7	3.3	3.6	3.6	3.5625	0	0	0	0	0	17.15	20.7125	20.0625	0.65	1.2	1.8	2.4	3	3.6	3.6	3.6	0
	95	600	0.6	1	6	1	1	1	7.05	51.7333	59.0667	76.7	87.9	88.5333	88.45	89.5833	91.9333	89.9667	91.95	91.95	0	459.433	549.017	541.967	0.15	1.6	1.6	2.4	3.2	3.2	2.7	3.46667	3.4	3.66667	4.03333	4.03333	0	14.85	18.3167	18.1667	0.15	1.6	1.6	2.4	3.2	3.2	3.2	3.2	3.2
	96	1010	1.01	1	5	1	0	1	5.08911	31.1089	33.0297	55.7921	61.8614	88.901	88.0733	96.4931	99.0851	95.842	0	0	0	363.855	460.349	455.259	0.237624	1.42574	1.90099	2.13861	2.13861	2.89109	2.76901	3.01891	3.12703	2.18604	0	0	0	13.5017	16.5206	16.283	0	0	0.277228	1.42574	1.42574	2.37624	2.57574	3.01574	3.42743
	97	870	0.87	1	3	1	0	0	14.7471	39.3103	46.3333	77.3103	67.4828	68.7586	68.7586	74.6667	78.046	0	0	0	0	382.701	457.368	442.621	0.517241	1.37931	1.37931	2.98851	2.94253	2.94253	2.94253	3.50575	2.98851	0	0	0	0	15.092	18.5977	18.0805	0.413793	1.10345	1.10345	2.75862	2.75862	2.75862	2.75862	2.75862	2.75862
	98	1400	1.4	0		1	0	1	1.46429	35.1643	77.4	53.9571	70.2214	86.2871	97.7786	83.8914	0	0	0	0	0	422.273	506.164	504.7	0.0357143	0.857143	3.17143	2.57143	3.42857	3.41143	3.77143	3.27429	0	0	0	0	0	17.2471	20.5214	20.4857	0.0428571	1.02857	3.78286	2.74286	2.05714	3.51714	4.13714	3.41429	0
	99	400	0.4	1	3	1	0	0	19.675	42.95	40	68.3	68.3	68.3	73.475	64.3	39.675	0	0	0	0	381	445.3	425.625	0.55	1.2	1.8	2.55	2.55	2.55	3.175	3.65	2.425	0	0	0	0	14.375	18.025	17.475	0.55	1.2	1.2	2.4	2.4	2.4	2.4	2.4	0.9
	100	570	0.57	1	6	1	0	0	10.807	32.9474	42.4211	38.0877	49.3333	74.2105	51.8947	60.5965	35.8772	0	0	0	0	299.702	360.298	349.491	0.578947	1.26316	1.26316	1.26316	1.68421	2.94737	2.59649	3.05263	0.964912	0	0	0	0	11.5965	14.6491	14.0702	0	0.473684	0.842105	0.842105	1.68421	3.36842	2.52632	3.36842	2.52632
	101	1160	1.16	1	4	1	1	1	25.7672	36.3707	73.7683	110.338	101.157	91.9159	91.9159	101.666	116.306	130.065	0	0	0	531.233	632.899	607.132	1.02586	1.44828	2.74517	3.82517	3.33379	4.03207	4.03207	4.32207	4.76207	4.39586	0	0	0	20.4424	24.7645	23.7386	0.586207	0.827586	2.70759	4.59759	3.77	3.77	3.77	4.27	5.02
	102	1350	1.35	1	6	1	0	1	21.8519	25.763	75.0222	50.3333	78.4889	78.4889	82.5852	92.3693	113.403	89.9137	88.0459	86.3511	0	412.533	504.903	483.051	1.36296	1.42222	2.66667	2.66667	2.84444	2.84444	3.51111	3.79667	4.13667	3.54407	3.47407	3.31667	0	17.3185	21.1152	19.7522	0	0.296296	2.13333	1.06667	2.84444	2.84444	2.84444	3.76444	4.69444
	103	660	0.66	1	5	1	0	0	4.42424	35.4091	34.7424	34.7727	44.9545	69.3939	53.5455	62.2727	78.5427	80.4303	84.7876	0	0	277.242	339.515	335.091	0.136364	1.09091	1.09091	1.09091	1.81818	2.22727	2.36364	2.72727	3.06727	3.61606	3.18	0	0	9.81818	12.5455	12.4091	0.0909091	0.727273	0.727273	0.727273	1.45455	2.18182	2.18182	2.90909	3.84909
	104	940	0.94	1	3	1	0	1	2.21277	48	39.5745	55.9681	71.3936	72.617	81.4255	90.6064	92.3085	0	0	0	0	371.191	461.798	459.585	0.0638298	1.02128	1.02128	2	3.01064	3.05319	3.06383	3.57447	3.55319	0	0	0	0	13.234	16.8085	16.7447	0.0638298	1.02128	1.02128	2.04255	2.55319	2.55319	2.55319	3.06383	3.06383
	105	850	0.85	1	5	1	0	0	5.44706	20.8941	50.9176	59.7059	67.8706	81.5059	72.2824	82.1529	75.9647	76.5176	75.9647	0	0	358.624	440.776	435.329	0.352941	0.847059	1.41176	2.54118	2.54118	2.50588	2.30588	2.30588	2.22353	2.32941	3.2	0	0	12.5059	14.8118	14.4588	0.0235294	0.564706	1.12941	2.25882	2.25882	2.82353	3.38824	3.38824	3.38824
	106	730	0.73	1	6	1	0	1	1.9589	32.7671	35.4247	46.6164	61.9452	63.6986	81.2055	78.3151	65.3014	58.7534	59.9726	54.863	0	323.616	401.932	399.973	0.136986	1.64384	1.64384	1.9726	2.30137	2.30137	2.49315	2.60274	1.56164	2.28767	2.28767	2.75342	0	12.4932	15.0959	14.9589	0	0.328767	0.657534	1.31507	1.9726	1.9726	2.63014	2.63014	2.63014
	107	1040	1.04	1	6	1	0	1	2.80769	26.6923	37.375	62.5769	79.4327	80.4615	81.6154	73.4904	81.7308	80.7019	77.8173	66.3269	0	370.962	444.452	441.644	0.173077	2.53846	2.07692	3.46154	3.46154	3.46154	3.59615	3.5	4.54808	3.41346	3.41346	3.41346	0	18.7692	22.2692	22.0962	0	1.11538	0.923077	2.76923	2.76923	2.76923	3.23077	3.69231	1.84615
	108	890	0.89	1	4	1	0	1	11.4382	44.8764	52.5169	53.0337	64.5393	86.6517	86.6517	91.3371	62.618	65.6067	0	0	0	399.708	491.045	479.607	0.640449	1.88764	2.42697	2.42697	2.78652	3.52809	3.52809	3.67416	3.80899	3.50562	0	0	0	17.2247	20.8989	20.2584	0.426966	1.61798	2.1573	2.1573	2.69663	3.23596	3.23596	3.23596	0.539326
	109	800	0.8	1	5	1	0	0	0.975	31.725	28.075	21.975	44.3875	74.35	56.225	47.9125	35.475	38.2875	49.05	0	0	257.712	305.625	304.65	0.0625	1.5	1.5	0.9	2.1	2.2125	1.65	2.0125	1.75	2.0125	2.6	0	0	9.925	11.9375	11.875	0	0.4625	0.6	0.6	1.2	1.8	1.8	0.6	0.6
	110	510	0.51	1	3	1	0	0	0	45.5294	31.2941	45.451	53.4706	56.3529	59.4706	61.7059	56.0784	0	0	0	0	291.569	353.275	353.275	0	0.941176	0.941176	2.62745	2.5098	2.29412	2.41176	2.41176	2.41176	0	0	0	0	11.7255	14.1373	14.1373	0	1.88235	0.941176	0.941176	1.88235	1.88235	1.88235	1.88235	1.88235
	111	1240	1.24	0	7	1	0	1	14.4032	24.8306	77.6648	56.4919	74.2052	77.5671	83.9116	86.7732	0	0	0	0	0	409.075	495.848	481.445	0.903226	1.54839	3.19613	2.51613	3.00258	3.46613	3.33613	3.51613	0	0	0	0	0	17.9687	21.4848	20.5816	0.209677	0.387097	2.71839	1.54839	1.94419	2.41419	3.03419	3.53419	0
	112	1140	1.14	1	3	1	0	1	26.0439	33.5088	47.1053	91.0088	45.1316	79.5351	92.266	89.9016	78.9167	28.25	0	0	0	414.599	504.501	478.457	1.28947	1.47368	2.10526	2.50877	0.631579	3.14035	3.51018	3.69579	3.10754	0	0	0	0	14.6593	18.3551	17.0656	0.315789	0.842105	1.57895	2.10526	2.52632	2.52632	3.71737	3.21421	2.90316
	113	1440	1.44	1	3	1	0	0	16.6319	27.1667	49.0225	73.3164	73.78	88.5711	74.2656	78.35	95.8867	0	0	0	0	402.754	481.104	464.472	0.861111	2	2.47	2.91028	2.78111	2.49917	2.645	2.01417	1.88	0	0	0	0	16.1667	18.1808	17.3197	0	0.166667	1.81	3.08667	3.02	3.81	2.94889	3.89	5.19
	114	980	0.98	1	4	1	0	1	28.8469	31.8776	45.3469	55.1837	71.051	107.814	112.252	107.19	119.302	110.173	0	0	0	452.373	559.563	530.717	1.34694	1.71429	1.71429	1.95918	3.03061	4.22061	3.86673	4.08429	4.42429	4.4851	0	0	0	17.8527	21.9369	20.59	0	0.795918	1.46939	1.95918	2.44898	4.12878	4.71878	3.84939	4.43939
	115	1160	1.16	1	3	1	1	1	31.1552	50.2759	73.7586	78.609	90.3893	86.2083	87.579	92.4159	100.391	0	0	0	0	497.975	590.391	559.236	1.32759	1.86207	2.44207	2.76655	3.00483	3.22586	3.14517	3.60103	4.05828	0	0	0	0	17.7741	21.3752	20.0476	0.758621	1.24138	2.24138	2.75138	3.25138	2.92379	3.42379	3.77	4.52
	116	720	0.72	1	5	1	0	0	26.9861	30.125	40.0278	56.9861	62.4444	81.125	79.1667	74.25	42.9444	48.5139	54.5278	0	0	376.861	451.111	424.125	1.22222	1.33333	2.33333	3	3	4	3.69444	3.43056	2	3	3	0	0	18.5833	22.0139	20.7917	0	1.33333	2	2.66667	2.66667	3	2.66667	2	2
	117	590	0.59	1	5	1	0	1	16.3559	48.322	35.2542	66.2712	69.9153	78.7119	87.8814	90.1525	90.2712	113.047	113.898	0	0	402.712	492.864	476.508	0.932203	1.54237	1.54237	1.74576	2.44068	2.88136	3.42373	3.50847	3.49153	3.87153	3.99729	0	0	14.5085	18.0169	17.0847	0	0	0.79661	1.45763	2.44068	2.84746	3.25424	3.49153	3.49153
	118	610	0.61	1	6	1	0	0	12.2951	42.4262	24.5902	32.2623	52.8852	49.7705	65.0656	78.7049	66.8689	76.2393	67.8918	82.4131	0	279.295	358	345.705	0.393443	0.786885	0.786885	1.96721	3.14754	3.14754	3.21311	2.80328	2.7541	3.66508	3.99262	4.18262	0	13.4426	16.2459	15.8525	0	0	0	0.295082	1.57377	1.57377	0.786885	0.786885	1.57377
	119	890	0.89	1	4	1	0	1	26.4157	28.0674	52.3371	80.8989	77.5056	86.4607	114.287	103.89	121.98	117.919	0	0	0	465.973	569.863	543.447	1.11236	1.11236	2.69663	2.69663	3.19101	3.50562	3.70101	3.9109	4.2909	4.28404	0	0	0	18.0156	21.9265	20.8142	0	0.247191	1.07865	1.07865	1.61798	2.1573	4.09663	4.44663	5.49663
	120	1020	1.02	0	7	1	0	1	24.6471	35.8824	54.6863	19.7549	47.402	86.5769	91.8369	87.5971	0	0	0	0	0	360.786	448.383	423.736	1.16667	1.64706	2.35294	0.784314	1.88235	3.21353	3.32353	3.04137	0	0	0	0	0	14.3704	17.4118	16.2451	0	0.470588	1.88235	0.588235	1.41176	3.42294	3.72294	3.56235	0
	121	860	0.86	0	7	1	1	1	25.186	71.1977	64.8256	58.4884	91.7558	98.5814	89.4651	77.593	0	0	0	0	0	499.5	577.093	551.907	0.744186	3.06977	2.51163	1.67442	1.67442	2.23256	2.23256	2.7093	0	0	0	0	0	14.1395	16.8488	16.1047	0.186047	1.11628	1.67442	1.11628	1.11628	1.67442	1.67442	2.23256	0
	122	1130	1.13	1	6	1	0	0	1.22124	34.6549	51.1239	67.177	66.4602	87.6549	67.8496	105.558	104.88	119.783	122.307	120.855	0	376.142	481.699	480.478	0	1.48673	2.12389	2.54867	2.54867	2.54867	1.72566	2.91327	3.01389	4.08381	4.29531	4.29531	0	12.9823	15.8956	15.8956	0	0.159292	0.849558	1.27434	1.27434	1.69912	1.69912	3.64867	3.67389
				159
[truncated: 89 more columns]

## Sheet: All _TPN data (accumulation)
							Energy (EN)													total	total	total	Protein (EN)													total	total	total	Lipid (EN)
		Birth w	Birth w	S-TPN	day	pre/post	day1	day2	day3	day4	day5	day6	day7	day8	누적day2	day3	day4	day5	day7	day7	day1-8	day2-8	day1	day2	day3	day4	day5	day6	day7	day8	day2	day3	day4	day5	day6	day7	day1-8	day2-8	day1	day2	day3	day4	day5	day6	day7	day8	day9	day10	day11
123	1	960	0.96	0	7	0	21.0625	23.3646	23.1979	35.9375	42.125	62.5	86.9467	90.4258	44.4271	67.625	103.562	145.688	295.134	295.134	385.56	364.498	1.125	1.25	1.25	1.25	1.25	2.5	2.85	2.35	2.375	3.625	4.875	6.125	8.625	11.475	13.825	12.7	0	0	0	0	0	0	1.38667	3.4075	0	0	0
124	2	870	0.87	1	2	0	22.6207	35.3103	47.7816	58.954	63.931	38.5402	44.5517	71.1724	57.931	105.713	164.667	228.598	311.69	311.69	382.862	360.241	1.10345	1.65517	2.48276	2.85057	2.75862	1.01149	1.65517	2.57471	2.75862	5.24138	8.09195	10.8506	11.8621	13.5172	16.092	14.9885	0	0.551724	1.10345	1.65517	1.65517	0.551724	1.10345	2.75862	0	0	0
125	3	860	0.86	1	4	0	4.47674	22.6512	21.6512	21.6512	35.9651	40.3488	49.8023	50.9767	27.1279	48.7791	70.4302	106.395	196.547	196.547	247.523	243.047	0.267442	1.39535	1.39535	1.39535	1.76744	2.13953	2.51163	2.51163	1.66279	3.05814	4.45349	6.22093	8.36047	10.8721	13.3837	13.1163	0	0	0	0	0	0	0.418605	1.53488	2.23256	2.23256	0
126	4	746	0.746	1	2	0	4.20912	21.756	47.5201	46.0992	46.0992	46.0992	69.3968	74.7319	25.9651	73.4853	119.584	165.684	281.18	281.18	355.912	351.702	0.187668	0.965147	1.60858	1.60858	1.60858	1.60858	2.57373	2.68097	1.15282	2.76139	4.36997	5.97855	7.58713	10.1609	12.8418	12.6542	0	0.268097	1.28686	1.28686	1.28686	1.28686	2.57373	2.57373	0	0	0
127	5	580	0.58	1	2	0	14.931	36.5	36.8448	38.5	48.3448	66.2241	86.8103	47.6034	51.431	88.2759	126.776	175.121	328.155	328.155	375.759	360.828	0.413793	1.65517	1.10345	1.51724	2.2069	2.62069	2.89655	2.2069	2.06897	3.17241	4.68966	6.89655	9.51724	12.4138	14.6207	14.2069	0	0	0	0	0	0.413793	2.48276	2.48276	0	0	0
128	6	910	0.91	1	5	0	10.5714	14.2967	35.8791	52.5714	60.1099	69.1209	74.1429	86.8538	24.8681	60.7473	113.319	173.429	316.692	316.692	403.546	392.975	0.263736	1.84615	2.10989	2.9011	3.42857	3.51648	3.51648	3.9744	2.10989	4.21978	7.12088	10.5495	14.0659	17.5824	21.5568	21.2931	0	0	1.05495	2.10989	2.63736	3.16484	3.69231	4.19484	4.00736	6.98473	3.98242
129	7	1810	1.81	0	.	0	1.91713	36.2388	52.5097	66.5054	86.3785	96.2857	101.22	93.75	38.1559	90.6656	157.171	243.549	441.055	441.055	534.805	532.888	0	1.78597	2.25597	2.98116	4.26193	3.99895	2.57575	2.41	1.78597	4.04193	7.02309	11.285	15.284	17.8597	20.2697	20.2697	0	0.8	1.61	2.41	3.09	3.87	4.64	4.64	0	0	0
130	8	498	0.498	0	.	0	8.01205	31.0843	52.2289	36.2651	42.5502	43.3936	54.5783	24.8193	39.0964	91.3253	127.59	170.141	268.112	268.112	292.932	284.92	0.180723	0.481928	0.963855	0.963855	0.401606	2.89157	3.37349	0	0.662651	1.62651	2.59036	2.99197	5.88353	9.25703	9.25703	9.07631	0	0	1.68675	0.963855	0.963855	0.963855	1.20482	0	0	0	0
131	9	810	0.81	1	4	0	11.7901	34.5679	48.1235	63.1852	82.3333	71.4198	140.04	104.243	46.358	94.4815	157.667	240	451.46	451.46	555.704	543.913	0.518519	1.77778	2.37037	2.96296	3.45679	3.16049	3.67926	4.00296	2.2963	4.66667	7.62963	11.0864	14.2469	17.9262	21.9291	21.4106	0	0	0.592593	1.18519	1.77778	1.77778	2.92778	3.57778	4.46778	3.83037	0
132	10	860	0.86	1	6	0	9.12791	27.0698	46.6395	56.3023	65.2326	71.9302	86.1395	82.8488	36.1977	82.8372	139.14	204.372	362.442	362.442	445.291	436.163	0.639535	1.39535	1.67442	1.95349	2.23256	2.51163	2.60465	2.32558	2.03488	3.7093	5.66279	7.89535	10.407	13.0116	15.3372	14.6977	0	0	0.953488	1.67442	2.23256	2.7907	3.34884	3.34884	3.34884	2.23256	3.25256
133	11	430	0.43	1	6	0	11.2093	42.3256	56.1628	46.5116	60.1628	53.3953	79.3488	73.4186	53.5349	109.698	156.209	216.372	349.116	349.116	422.535	411.326	0.534884	1.67442	2.23256	1.67442	2.23256	2.23256	2.7907	2.97674	2.2093	4.44186	6.11628	8.34884	10.5814	13.3721	16.3488	15.814	0	0.744186	1.11628	1.11628	2.23256	2.23256	3.34884	3.34884	2.23256	0	0
134	12	582	0.582	0	.	0	0	27.457	37.5601	40.6357	39.4845	35.9107	32.7491	11.4433	27.457	65.0172	105.653	145.137	213.797	213.797	225.241	225.241	0	1.54639	2.06186	2.47423	2.8866	2.47423	2.8866	0	1.54639	3.60825	6.08247	8.96907	11.4433	14.3299	14.3299	14.3299	0	0	0	0.378007	0.824742	0.824742	1.64948	0	0	0	0
135	13	940	0.94	1	5	0	14.7128	40.6489	52.5532	53.9255	49.6489	58.4362	59.3511	61.8936	55.3617	107.915	161.84	211.489	329.277	329.277	391.17	376.457	0.478723	1.78723	2.29787	2.55319	2.55319	2.55319	2.55319	2.55319	2.26596	4.56383	7.11702	9.67021	12.2234	14.7766	17.3298	16.8511	0	0.93617	1.53191	2.04255	2.04255	2.55319	2.55319	2.55319	2.55319	2.55319	2.55319
136	14	1220	1.22	0	.	0	6.36885	18.3934	25.5902	23.4754	27.0164	60.7705	86.762	102.197	24.7623	50.3525	73.8279	100.844	248.377	248.377	350.573	344.204	0	0	0	0	0.393443	1.57377	2.26377	3.46066	0	0	0	0.393443	1.96721	4.23098	7.69164	7.69164	0	0	0	0	0.196721	0.786885	1.97689	3.09033	0	0	0
137	15	740	0.74	1	4	0	30.7973	45.2432	53.2432	65.8378	43.973	48.9459	53.9189	52.1081	76.0405	129.284	195.122	239.095	341.959	341.959	394.068	363.27	1.08108	1.94595	2.59459	3.02703	2.05405	2.05405	2.05405	1.94595	3.02703	5.62162	8.64865	10.7027	12.7568	14.8108	16.7568	15.6757	0	0	0.243243	1.2973	1.2973	1.2973	1.2973	1.2973	2.78595	2.78595	0
138	16	960	0.96	1	3	0	0.927083	22.3333	40.6667	50.9271	61.1979	68.1042	69.4062	75.3438	23.2604	63.9271	114.854	176.052	313.562	313.562	388.906	387.979	0.0416667	1	1	2.25	2.66667	3.16667	3.16667	3.16667	1.04167	2.04167	4.29167	6.95833	10.125	13.2917	16.4583	16.4167	0	0	0	0.5625	1.5	2	2	2.5	3.47	0	0
139	17	730	0.73	1	4	0	2.50685	22.2466	22.2466	22.2603	46.9863	66.0685	82.2466	98.1918	24.7534	47	69.2603	116.247	264.562	264.562	362.753	360.247	0	1.64384	1.64384	1.64384	2.19178	2.84932	3.72603	3.35616	1.64384	3.28767	4.93151	7.12329	9.9726	13.6986	17.0548	17.0548	0	0	0	0	0.657534	1.31507	1.9726	3.28767	3.28767	1.31507	0
140	18	1360	1.36	1	5	0	14.5882	22.2941	33.7941	41.7059	65.5997	97.6241	94.8006	99.1318	36.8824	70.6765	112.382	177.982	370.407	370.407	469.539	454.95	0.0367647	0.882353	1.41176	2.11765	2.57765	3.42471	2.71882	3.00647	0.919118	2.33088	4.44853	7.02618	10.4509	13.1697	16.1762	16.1394	0	0	0	0.676471	1.96588	3.24176	3.24176	3.34882	3.80882	3.45588	3.21
141	19	570	0.57	1	6	0	9.68421	29.7544	23.5789	26.6667	21.3158	39.5789	52.3509	61.8246	39.4386	63.0175	89.6842	111	202.93	202.93	264.754	255.07	0.22807	1.26316	1.26316	1.26316	2.10526	2.52632	3.08772	2.66667	1.49123	2.75439	4.01754	6.12281	8.64912	11.7368	14.4035	14.1754	0	0	0	0	0	0	0	0.842105	0.842105	1.68421	2.77421
142	20	1080	1.08	1	3	0	25.7685	22.5185	38.8148	57.6204	57.6204	63.8241	68.2315	71.9907	48.287	87.1019	144.722	202.343	334.398	334.398	406.389	380.62	0.907407	1.55556	1.55556	2.14815	2.14815	2.14815	2.44444	2.59259	2.46296	4.01852	6.16667	8.31481	10.463	12.9074	15.5	14.5926	0	0	0	1.33333	1.33333	1.77778	2.22222	2.22222	1.77778	0	0
143	21	810	0.81	1	2	0	30.1111	28.0247	41.8765	53.3333	56.7654	56.8025	54.5309	58.0123	58.1358	100.012	153.346	210.111	321.444	321.444	379.457	349.346	1.11111	2.37037	3.67901	3.16049	2.8642	2.8642	2.8642	2.8642	3.48148	7.16049	10.321	13.1852	16.0494	18.9136	21.7778	20.6667	0	0	0	0.592593	1.18519	1.77778	1.77778	1.77778	0	0	0
144	22	724	0.724	1	2	0	21.7818	23.9227	43.2044	48.453	47.3757	54.0055	56.4088	61.547	45.7044	88.9088	137.362	184.738	295.152	295.152	356.699	334.917	0.883978	0.662983	2.09945	2.32044	2.32044	2.32044	2.32044	2.32044	1.54696	3.64641	5.96685	8.28729	10.6077	12.9282	15.2486	14.3646	0	0	0.662983	1.32597	1.32597	1.98895	1.98895	2.65193	0	0	0
145	23	980	0.98	1	3	0	8.15306	31.6939	33.1939	40.8265	51.0612	60.8367	86.1447	87.6408	39.8469	73.0408	113.867	164.929	311.91	311.91	399.551	391.398	0.336735	1.46939	1.71429	2.20408	2.77551	2.93878	3.48041	3.44388	1.80612	3.52041	5.72449	8.5	11.4388	14.9192	18.3631	18.0263	0	0	0	0.22449	0.489796	0.979592	2.24959	2.5598	2.86	0	0
146	24	722	0.722	0	.	0	12.6316	34.4044	43.7673	56.1219	53.0748	59.169	58.3795	57.1884	47.036	90.8033	146.925	200	317.548	317.548	374.737	362.105	0.277008	1.66205	1.66205	2.32687	2.32687	2.32687	2.32687	2.32687	1.93906	3.60111	5.92798	8.25485	10.5817	12.9086	15.2355	14.9584	0	0.0969529	0.66482	1.32964	1.32964	1.32964	1.32964	1.32964	0	0	0
147	25	876	0.876	1	4	0	24.5205	26.1644	38.3562	46.5753	53.516	79.3379	60.6164	69.6804	50.6849	89.0411	135.616	189.132	329.087	329.087	398.767	374.247	1.23288	1.64384	2.73973	2.73973	3.0137	3.74429	4.38356	4.74886	2.87671	5.61644	8.35616	11.3699	15.1142	19.4977	24.2466	23.0137	0	0	0.479452	0.547945	0.547945	1.64384	2.19178	2.73973	3.97973	4.50973	0
148	26	1220	1.22	0	.	0	2.21311	18.9344	24.5574	57.63	81.3925	92.6379	106.548	106.63	21.1475	45.7049	103.335	184.727	383.913	383.913	490.543	488.33	0	0	0.459016	2.93279	2.26672	2.34	2.75	3.17	0	0.459016	3.3918	5.65852	7.99852	10.7485	13.9185	13.9185	0	0	0	1.55	3.58	4.06	4.77	5.49	0	0	0
149	27	710	0.71	0	.	0	9.29577	20.0563	31.3944	53.0845	56.3803	83.8169	65.6761	76.6056	29.3521	60.7465	113.831	170.211	319.704	319.704	396.31	387.014	0	0.985915	2.02817	2.70423	2.70423	3.38028	3.71831	3.38028	0.985915	3.01408	5.71831	8.42254	11.8028	15.5211	18.9014	18.9014	0	0	0	0.352113	0.676056	2.02817	2.70423	3.38028	0	0	0
150	28	720	0.72	0	.	0	12.8194	38.4444	44.6667	43.6667	54.4028	39.6944	72.5556	74.9306	51.2639	95.9306	139.597	194	306.25	306.25	381.181	368.361	0.555556	1.66667	2	2	2.33333	2.66667	3	3	2.22222	4.22222	6.22222	8.55556	11.2222	14.2222	17.2222	16.6667	0	0	0	0.388889	0.666667	0.666667	2	2	0	0	0
151	29	1210	1.21	0	.	0	2.57851	29.438	38.2314	51.8512	63.9339	57.7603	57.9256	72.3364	32.0165	70.2479	122.099	186.033	301.719	301.719	374.055	371.477	0	0	1.78512	2.38017	2.97521	2.97521	2.97521	3.13851	0	1.78512	4.16529	7.1405	10.1157	13.0909	16.2294	16.2294	0	0	0.46281	1.58678	2.38017	2.38017	2.38017	3.34017	0	0	0
152	30	1100	1.1	1	2	0	3.67273	24.0273	64.4545	64.4545	76.2636	75.7455	114.055	141.457	27.7	92.1545	156.609	232.873	422.673	422.673	564.13	560.457	0	1.74545	2.10909	2.10909	2.69091	2.69091	4.12818	5.10727	1.74545	3.85455	5.96364	8.65455	11.3455	15.4736	20.5809	20.5809	0	0.109091	1.30909	1.30909	2.18182	2.18182	3.84818	5.10455	0	0	0
153	31	1100	1.1	0	7	0	2.93636	18.4	45.2273	50.3364	37.8909	60.2009	73.1355	92.8691	21.3364	66.5636	116.9	154.791	288.127	288.127	380.996	378.06	0	0	1.52727	2.18182	1.30909	2.06909	2.37909	3.71636	0	1.52727	3.70909	5.01818	7.08727	9.46636	13.1827	13.1827	0	0	0.872727	1.74545	0.872727	2.19273	2.57727	2.91	0	0	0
154	32	980	0.98	1	4	0	16.6327	44.4694	117.724	84.7653	99.051	134.95	126.88	135.158	61.102	178.827	263.592	362.643	624.472	624.472	759.63	742.997	0.857143	1.46939	1.95918	1.14286	2.69388	4.68837	3.64898	3.59898	2.32653	4.28571	5.42857	8.12245	12.8108	16.4598	20.0588	19.2016	0	0.408163	1.46939	1.46939	1.95918	4.27878	3.54939	3.70041	3.57	4.61	0
155	33	1410	1.41	1	4	0	8.21277	39.5745	53.7021	53.7021	63.2908	63.3475	62.4397	70.0922	47.7872	101.489	155.191	218.482	344.27	344.27	414.362	406.149	0.141844	1.70213	1.3617	1.3617	1.06383	1.92908	1.64539	2.09929	1.84397	3.20567	4.56738	5.63121	7.56028	9.20567	11.305	11.1631	0	0	0	0	0.992908	2.04255	2.04255	2.04255	2.04255	2.94213	0
156	34	1360	1.36	0	.	0	9.66912	32.9559	52.2797	53.8471	68.3106	72.5497	80.8229	84.2938	42.625	94.9047	148.752	217.062	370.435	370.435	454.729	445.06	0.294118	0.882353	2.25471	2.50471	3.00471	3.24471	2.46529	2.22	1.17647	3.43118	5.93588	8.94059	12.1853	14.6506	16.8706	16.5765	0	0	0.86	1.28	2.14	2.57	3	3.85	0	0	0
157	35	1070	1.07	1	2	0	10.3178	47.4019	46.9626	48.7477	55.6636	54.1028	75.0465	92.7944	57.7196	104.682	153.43	209.093	338.243	338.243	431.037	420.719	0.523364	1.57009	1.71963	1.71963	1.79439	1.79439	1.7515	2.29626	2.09346	3.81308	5.53271	7.3271	9.1215	10.873	13.1693	12.6459	0	0	0.261682	0.448598	0.897196	0.897196	1.5386	2.3586	0	0	0
158	36	1050	1.05	1	2	0	3.32381	39.9238	53.8286	64.7143	38.8286	60.6548	71.4248	94.29	43.2476	97.0762	161.79	200.619	332.699	332.699	426.989	423.665	0.133333	1.6	2.13333	2.4381	2.28571	2.92571	3.24571	3.56571	1.73333	3.86667	6.30476	8.59048	11.5162	14.7619	18.3276	18.1943	0	0	0.247619	0.914286	0.914286	2.02429	2.57429	3.13429	0	0	0
159	37	1120	1.12	1	3	0	6.8125	31.3929	46.2411	103.862	96.2304	103.76	105.814	105.252	38.2054	84.4464	188.309	284.539	494.113	494.113	599.365	592.553	0.267857	1.07143	1.28571	3.54286	3.84286	3.65286	3.85286	4.05286	1.33929	2.625	6.16786	10.0107	13.6636	17.5164	21.5693	21.3014	0	0	0.428571	2.84571	3.36571	4.06571	3.87571	3.89	4.45	0	0
160	38	780	0.78	1	6	0	23.5897	48.5385	31.4231	49.4231	45.3718	45.141	63.3333	67.7821	72.1282	103.551	152.974	198.346	306.821	306.821	374.603	351.013	0.961538	1.53846	1.53846	1.84615	2.15385	2.15385	2.87179	2.07692	2.5	4.03846	5.88462	8.03846	10.1923	13.0641	15.141	14.1795	0	0	0.25641	1.23077	1.23077	1.23077	1.23077	1.84615	1.84615	2.46154	2.46154
161	39	710	0.71	0	.	0	12.8169	61.8451	42.7042	42.7042	42.7042	48.7606	66.3313	74.2186	74.662	117.366	160.07	202.775	317.866	317.866	392.085	379.268	0.492958	2.02817	1.69014	1.69014	1.69014	1.69014	2.01014	2.34817	2.52113	4.21127	5.90141	7.59155	9.28169	11.2918	13.64	13.147	0	0	0	0	0	0.394366	1.55606	2.23211	0	0	0
162	40	1090	1.09	1	3	0	9.13761	30.7156	40.0092	68.6683	81.92	92.32	104.883	105.511	39.8532	79.8624	148.531	230.451	427.654	427.654	533.165	524.028	0.165138	1.3211	1.54128	2.60165	3.19202	3.50202	3.95881	3.75505	1.48624	3.02752	5.62917	8.82119	12.3232	16.282	20.0371	19.8719	0	0	0.880734	1.95073	2.6611	3.1911	3.7211	3.45376	3.47	0	0
163	41	730	0.73	0	.	0	5.87671	7.36986	7.36986	59.3699	63.2877	50.6301	33.4658	46.2466	13.2466	20.6164	79.9863	143.274	227.37	227.37	273.616	267.74	0	0	0	0	0	0	0	0	0	0	0	0	0	0	0	0	0	0	0	0	0	0	0	0	0	0	0
164	42	1690	1.69	1	4	0	16.355	42.9467	61.1893	61.1893	75.6982	91.3136	91.3136	91.1865	59.3018	120.491	181.68	257.379	440.006	440.006	531.192	514.837	0.443787	1.98817	2.4142	2.4142	2.93491	3.30769	3.30769	3.44024	2.43195	4.84615	7.26036	10.1953	13.503	16.8107	20.2509	19.8071	0	0.739645	1.98817	1.98817	2.55621	3.12426	3.12426	3.30219	3.26012	3.14805	0
165	43	1060	1.06	0	.	0	17.3679	57.0666	64.1142	84.1981	75.4528	73.3208	73.3208	72.6509	74.4345	138.549	222.747	298.2	444.841	444.841	517.492	500.124	0.235849	1.61208	1.69208	2.26415	2.26415	2.26415	2.26415	2.26415	1.84792	3.54	5.80415	8.0683	10.3325	12.5966	14.8608	14.6249	0	0.82	0.97	1.81132	1.81132	1.81132	1.81132	1.81132	0	0	0
166	44	720	0.72	1	3	0	27.9583	29.1667	35	49.1667	78.6528	90.6528	92.3889	94.1944	57.125	92.125	141.292	219.944	402.986	402.986	497.181	469.222	1.27778	1.33333	1.33333	2.11111	3.33333	3.55556	3.55556	3.55556	2.61111	3.94444	6.05556	9.38889	12.9444	16.5	20.0556	18.7778	0	0	0.611111	1.94444	2.66667	3.33333	3.33333	3.33333	3.33333	0	0
167	45	890	0.89	0	.	0	13.9663	41.8876	48.2697	66.7753	70.5056	85.5843	84.9101	86.382	55.8539	104.124	170.899	241.404	411.899	411.899	498.281	484.315	0.359551	1.07865	2.42697	2.69663	2.69663	3.23596	3.23596	3.23596	1.4382	3.86517	6.5618	9.25843	12.4944	15.7303	18.9663	18.6067	0	0	0	0.58427	1.07865	1.61798	1.61798	1.61798	0	0	0
168	46	760	0.76	1	4	0	24.3684	30.6316	33.5526	43.0526	56.2237	75.0132	80.0658	50.2368	55	88.5526	131.605	187.829	342.908	342.908	393.145	368.776	1.10526	1.57895	1.89474	2.21053	2.63158	3.05263	3.36842	2.73684	2.68421	4.57895	6.78947	9.42105	12.4737	15.8421	18.5789	17.4737	0	0	0.289474	0.631579	0.631579	1.26316	1.89474	1.89474	1.89474	0.947368	0
169	47	816	0.816	1	3	0	31.201	32.9412	70.5637	54.7672	56.0662	58.9583	66.2377	67.6471	64.1422	134.706	189.473	245.539	370.735	370.735	438.382	407.181	1.39706	1.76471	2.64706	2.35294	2.45098	3.03922	3.33333	3.33333	3.16176	5.80882	8.16176	10.6127	13.652	16.9853	20.3186	18.9216	0	0	1.76471	0.588235	1.17647	1.76471	2.94118	2.94118	4.46118	0	0
170	48	920	0.92	1	2	0	6.41304	38.1739	61.7174	69.3913	64.8478	67.6848	33.1304	48	44.587	106.304	175.696	240.543	341.359	341.359	389.359	382.946	0	1.56522	1.82609	2.34783	2.52174	2.52174	1.73913	2	1.56522	3.3913	5.73913	8.26087	10.7826	12.5217	14.5217	14.5217	0	0	0	0	0.521739	0.521739	0.521739	1.04348	0	0	0
171	49	1650	1.65	0	.	0	17.2	54.14	71.3709	71.9891	99.0079	103.01	105.041	109.69	71.34	142.711	214.7	313.708	521.758	521.758	631.448	614.248	0.909091	1.44939	2.47455	2.47455	3.33455	2.94606	2.85	3.26	2.35848	4.83303	7.30758	10.6421	13.5882	16.4382	19.6982	18.7891	0	1.25576	2.34182	2.12364	3.50242	4.06	4.94	5.65	0	0	0
172	50	1250	1.25	1	4	0	7.608	30.432	27.464	48.312	66.952	97.4	107.88	95.18	38.04	65.504	113.816	180.768	386.048	386.048	481.228	473.62	0.384	1.536	1.92	2.496	3.072	3.456	3.648	3.124	1.92	3.84	6.336	9.408	12.864	16.512	19.636	19.252	0	0	0.192	1.152	1.92	3.456	3.456	3.29	3.392	3.59	0
173	51	850	0.85	0	.	0	12.1176	38.7765	47.0588	47.0588	65.2941	79.0353	86.9412	96.4082	50.8941	97.9529	145.012	210.306	376.282	376.282	472.691	460.573	0.447059	1.41176	1.41176	1.41176	1.97647	2.82353	3.38824	4.17824	1.85882	3.27059	4.68235	6.65882	9.48235	12.8706	17.0488	16.6018	0	0	0	0	0.658824	1.69412	2.25882	3.62882	0	0	0
174	52	1290	1.29	1	3	0	10.5426	37.6202	60.0439	77.0619	81.9637	81.5454	87.6354	72.198	48.1628	108.207	185.269	267.232	436.413	436.413	508.611	498.069	0.682171	2.4186	2.9386	3.26062	3.52062	3.40853	3.15853	2.14248	3.10078	6.03938	9.3	12.8206	16.2291	19.3877	21.5302	20.848	0	0.604651	2.01628	2.46628	3.29837	3.37628	4.01628	3.53504	3.16	0	0
175	53	940	0.94	1	2	0	23.3511	42.0638	52.2128	85.117	103.957	144.236	144.236	155.656	65.4149	117.628	202.745	306.702	595.175	595.175	750.831	727.48	0.861702	1.53191	2.29787	3.23404	3.98936	5.28553	5.28553	5.52553	2.39362	4.69149	7.92553	11.9149	17.2004	22.486	28.0115	27.1498	0	0.234043	0.510638	2.04255	2.55319	4.05383	4.05383	4.72383	0	0	0
176	54	840	0.84	1	4	0	13.1071	32.1548	74.6667	96.6548	122.823	122.823	93.5967	95.8048	45.2619	119.929	216.583	339.406	555.826	555.826	651.63	638.523	0	0.47619	2.28571	3.42857	3.94286	3.94286	3.46667	3.29524	0.47619	2.7619	6.19048	10.1333	14.0762	17.5429	20.8381	20.8381	0.261905	0	1.04762	2.28571	4.81857	4.81857	3.10429	3.22286	3.34143	3.47	0
177	55	650	0.65	1	2	0	8.52308	31.0769	41.5231	37.7538	37.6923	31.0769	27.5692	45.3231	39.6	81.1231	118.877	156.569	215.215	215.215	260.538	252.015	0.584615	1.84615	2.09231	2.09231	2.09231	1.84615	0	0	2.43077	4.52308	6.61538	8.70769	10.5538	10.5538	10.5538	9.96923	0	0	0	0	0	0	0	0	0	0	0
178	56	730	0.73	0	7	0	14.6575	40.9315	66.9726	59.9589	89.1781	89.1781	89.1781	103.274	55.589	122.562	182.521	271.699	450.055	450.055	553.329	538.671	0.479452	1.64384	2.30137	2.9589	3.28767	3.28767	3.28767	3.72603	2.12329	4.42466	7.38356	10.6712	13.9589	17.2466	20.9726	20.4932	0	0.30137	1.31507	1.9726	3.28767	3.28767	3.28767	3.28767	0	0	0
179	57	690	0.69	0	.	0	11.7391	45.2174	46.6087	46.087	58.0725	71.1594	67.087	66.2609	56.9565	103.565	149.652	207.725	345.971	345.971	412.232	400.493	0	1.73913	2.08696	2.43478	3.13043	3.13043	3.13043	3.13043	1.73913	3.82609	6.26087	9.3913	12.5217	15.6522	18.7826	18.7826	0	0	0	0	0.608696	1.3913	1.3913	2.08696	0	0	0
180	58	1100	1.1	1	4	0	5.25455	26.9818	38.7273	42.7273	64.0273	89.4455	101.773	102.545	32.2364	70.9636	113.691	177.718	368.936	368.936	471.482	466.227	0	1.74545	2.18182	2.18182	3.05455	3.41818	3.70909	3.27273	1.74545	3.92727	6.10909	9.16364	12.5818	16.2909	19.5636	19.5636	0	0	0	0.4	0.872727	2.18182	2.61818	2.61818	2.61818	2.61818	3.49091
181	59	860	0.86	1	6	0	13.9651	40.8953	61.6047	82.0349	84.9767	65.1395	78.407	78.6163	54.8605	116.465	198.5	283.477	427.023	427.023	505.64	491.674	0.418605	1.95349	2.51163	3.06977	3.62791	3.62791	3.44186	3.44186	2.37209	4.88372	7.95349	11.5814	15.2093	18.6512	22.093	21.6744	0	0.27907	1.11628	1.67442	1.67442	1.67442	2.23256	2.23256	3.8807	4.43884	4.43884
182	60	920	0.92	1	4	0	12.6413	30.087	30.087	40.8696	63.8804	76.6739	91.3478	83.9783	42.7283	72.8152	113.685	177.565	345.587	345.587	429.565	416.924	0.608696	1.30435	1.30435	2.08696	3.13043	3.30435	3.73913	3.73913	1.91304	3.21739	5.30435	8.43478	11.7391	15.4783	19.2174	18.6087	0	0	0	0	0.304348	1.04348	1.56522	1.56522	2.08696	3.13043	3.13043
183	61	730	0.73	0	.	0	10.4795	42.2055	40.5753	40.5753	64.589	58.5616	55.0137	76.4521	52.6849	93.2603	133.836	198.425	312	312	388.452	377.973	0.69863	2.30137	2.30137	2.30137	2.30137	2.63014	2.9589	3.28767	3	5.30137	7.60274	9.90411	12.5342	15.4932	18.7808	18.0822	0	0	0	0	0	0	0.328767	1.9726	0	0	0
184	62	910	0.91	0	.	0	7.45055	36.8571	45.044	45.044	45.3077	45.0989	50.2527	52.4505	44.3077	89.3516	134.396	179.703	275.055	275.055	327.505	320.055	0	0.527473	2.10989	2.10989	2.9011	2.9011	2.9011	2.9011	0.527473	2.63736	4.74725	7.64835	10.5495	13.4505	16.3516	16.3516	0	0	0	0	0	0	0.307692	0.527473	0	0	0
185	63	1340	1.34	1	4	0	3.89552	31.1642	41.194	41.194	53.3284	64.0224	100.936	109.948	35.0597	76.2537	117.448	170.776	335.734	335.734	445.682	441.787	0.11194	0.895522	1.43284	1.43284	1.97015	2.44776	3.39597	3.58627	1.00746	2.4403	3.87313	5.84328	8.29104	11.687	15.2733	15.1613	0	0	0	0.238806	0.716418	1.07463	3.42104	4.11104	4.81104	4.36925	4.65
186	64	860	0.86	0		0	15.6279	50.9767	63.4419	62.2209	63.4419	73.6977	73.6977	100.846	66.6047	130.047	192.267	255.709	403.105	403.105	503.951	488.323	0.0930233	1.39535	1.95349	1.95349	1.95349	2.51163	2.51163	3.65977	1.48837	3.44186	5.39535	7.34884	9.86047	12.3721	16.0319	15.9388	0	0.651163	1.67442	1.67442	1.67442	2.23256	2.23256	3.8107	0	0	0
187	65	550	0.55	1	6	0	0.909091	30.9818	42.1091	48.7818	61.9818	75.2364	95.7818	95.7455	31.8909	74	122.782	184.764	355.782	355.782	451.527	450.618	0.0545455	1.74545	1.74545	2.61818	3.05455	3.05455	4.36364	3.49091	1.8	3.54545	6.16364	9.21818	12.2727	16.6364	20.1273	20.0727	0	0	0.327273	0.872727	1.74545	2.61818	3.49091	3.49091	3.49091	3.49091	4.62091
188	66	680	0.68	0	.	0	4.97059	28.9265	37.6324	48.5441	33.5	20.7206	47.0735	63.7135	33.8971	71.5294	120.074	153.574	221.368	221.368	285.081	280.111	0.352941	2.47059	3.17647	3.88235	1.05882	1.05882	1.41176	1.90176	2.82353	6	9.88235	10.9412	12	13.4118	15.3135	14.9606	0	0	0	0	0	0.367647	1.41176	2.27176	0	0	0
189	67	1320	1.32	1	5	0	23.3939	30.2727	41.197	46.5682	30.3333	67.1288	67.0606	67.447	53.6667	94.8636	141.432	171.765	305.955	305.955	373.402	350.008	1.29545	1.81818	2.72727	2.72727	1.47727	3.66667	3.36364	3.21212	3.11364	5.84091	8.56818	10.0455	13.7121	17.0758	20.2879	18.9924	0	0	0	0	0.5	1.09091	1.09091	1.09091	1.09091	1.09091	1.97091
190	68	420	0.42	0	.	0	19.7857	29.4286	43	70.3333	77.619	79.119	67.9048	68.5952	49.2143	92.2143	162.548	240.167	387.19	387.19	455.786	436	0.547619	2.2619	2.83333	2.28571	2.28571	2.28571	2.28571	2.28571	2.80952	5.64286	7.92857	10.2143	12.5	14.7857	17.0714	16.5238	0	0	0	0.666667	1.14286	1.14286	2.28571	2.28571	0	0	0
191	69	870	0.87	0	.	0	13.7471	38.1954	46.9885	46.9885	66.908	69.7931	89.4943	89.4943	51.9425	98.931	145.92	212.828	372.115	372.115	461.609	447.862	0.804598	1.93103	1.93103	1.93103	2.48276	2.48276	2.75862	2.75862	2.73563	4.66667	6.5977	9.08046	11.5632	14.3218	17.0805	16.2759	0	0.0689655	0.551724	0.551724	1.10345	1.10345	1.65517	1.65517	0	0	0
192	70	530	0.53	1	5	0	0	34.4906	51.3774	86.5849	86.5849	82.2642	82.0943	93.3208	34.4906	85.8679	172.453	259.038	423.396	423.396	516.717	516.717	0	1.35849	1.35849	2.26415	2.26415	3.32075	3.32075	3.32075	1.35849	2.71698	4.98113	7.24528	10.566	13.8868	17.2075	17.2075	0	0	0.415094	1.81132	1.81132	1.81132	1.81132	2.71698	2.71698	0	0
193	71	860	0.86	0	.	0	3.11628	22.0465	33.1512	43.1628	45.3953	55.7791	74.5091	65.5398	25.1628	58.314	101.477	146.872	277.16	277.16	342.7	339.584	0.139535	0.837209	1.11628	1.67442	2.23256	2.51163	2.90163	3.03163	0.976744	2.09302	3.76744	6	8.51163	11.4133	14.4449	14.3053	0	0.348837	1.11628	1.11628	1.11628	1.67442	2.76442	2.56628	0	0	0
194	72	800	0.8	1	6	0	17.7875	37.0875	56.0375	56.4875	76.8675	76.8675	115.947	110.395	54.875	110.912	167.4	244.267	437.082	437.082	547.477	529.69	0	1.8	2.1	2.1	2.74	2.74	4.39	4.21	1.8	3.9	6	8.74	11.48	15.87	20.08	20.08	0	0.75	2.4	2.4	3.88	3.88	4.77	3.71	4.28	5.06	18.6425
195	73	1110	1.11	1	3	0	14.5676	23.4054	29.4505	44.7387	58.8288	58.8288	73.2973	125.158	37.973	67.4234	112.162	170.991	303.117	303.117	428.276	413.708	0.324324	0.648649	0.648649	1.36937	1.87387	1.87387	3.81982	4.70189	0.972973	1.62162	2.99099	4.86486	6.73874	10.5586	15.2605	14.9361	0	0	0	1.08108	1.2973	1.2973	1.72973	5.26703	5.90216	4.49	0
196	74	1010	1.01	1	5	0	19.0594	19.3267	32.5842	29.7921	47.3465	86.0297	100.109	99.6238	38.3861	70.9703	100.762	148.109	334.248	334.248	433.871	414.812	0	0.475248	1.18812	1.18812	1.90099	3.0099	4.27723	4.27723	0.475248	1.66337	2.85149	4.75248	7.76238	12.0396	16.3168	16.3168	0	0	0.277228	0	0.653465	3.80198	4.75248	4.75248	5.68248	5.68248	4.73198
197	75	650	0.65	0	.	0	18.6462	27.6308	59.5385	49.1077	44.1846	47.8	43.3846	42.6923	46.2769	105.815	154.923	199.108	290.292	290.292	332.985	314.338	1.10769	1.84615	2.21538	1.84615	0.738462	0	0.584615	2.06154	2.95385	5.16923	7.01538	7.75385	7.75385	8.33846	10.4	9.29231	0	0.4	0.738462	0	0	0.615385	0.738462	0.738462	0	0	0
198	76	620	0.62	0	.	0	3.91935	37.4355	36.1129	42.5806	51.871	69.0484	68.9677	75.6774	41.3548	77.4677	120.048	171.919	309.935	309.935	385.613	381.694	0	0.516129	1.93548	1.93548	1.93548	2.32258	2.32258	2.32258	0.516129	2.45161	4.3871	6.32258	8.64516	10.9677	13.2903	13.2903	0	0.193548	0.774194	0.774194	0.774194	1.54839	1.54839	1.54839	0	0	0
199	77	1020	1.02	1	4	0	15.7843	45.4804	42.7941	43.7745	51.1569	74.549	74.549	82.8725	61.2647	104.059	147.833	198.99	348.088	348.088	430.961	415.176	0.764706	1.88235	1.88235	1.88235	2.7451	3.37255	3.37255	3.60784	2.64706	4.52941	6.41176	9.15686	12.5294	15.902	19.5098	18.7451	0	0.54902	0.941176	0.941176	1.41176	2.35294	2.35294	2.35294	2.35294	2.35294	2.62804
200	78	760	0.76	1	3	0	12.2763	36.8289	45.7632	64.9605	54.9342	59.4868	36.2632	35.4605	49.1053	94.8684	159.829	214.763	310.513	310.513	345.974	333.697	0.789474	2.21053	2.21053	2.73684	2.52632	2.84211	2.73684	2.21053	3	5.21053	7.94737	10.4737	13.3158	16.0526	18.2632	17.4737	0	0.526316	1.26316	3.15789	2.52632	1.26316	0.631579	0	0	0.210526	0
201	79	680	0.68	0	.	0	1.70588	24.6765	19.2794	49.4118	77.1029	43.8382	70.6765	55.9265	26.3824	45.6618	95.0735	172.176	286.691	286.691	342.618	340.912	0	1	0.705882	1.05882	1.41176	2.11765	2.11765	1.76471	1	1.70588	2.76471	4.17647	6.29412	8.41176	10.1765	10.1765	0	0	0	0.441176	1.41176	1.41176	1.41176	1.41176	0	0	0
202	80	770	0.77	1	5	0	21.7143	23.3766	23.6753	49.4675	47.2338	57.7662	70.6494	70.6494	45.0909	68.7662	118.234	165.468	293.883	293.883	364.532	342.818	0	1.55844	2.49351	3.11688	1.87013	2.07792	2.38961	2.38961	1.55844	4.05195	7.16883	9.03896	11.1169	13.5065	15.8961	15.8961	0	0	0	0.623377	1.87013	1.87013	1.87013	1.87013	1.87013	1.87013	1.87013
203	81	630	0.63	1	.	0	0	29.9841	37.2063	66.127	64.6984	64.6984	80.5556	83.3651	29.9841	67.1905	133.317	198.016	343.27	343.27	426.635	426.635	0	1.33333	1.52381	2.11111	2.28571	2.28571	2.92063	2.92063	1.33333	2.85714	4.96825	7.25397	9.53968	12.4603	15.381	15.381	0	0	0.31746	1.52381	1.52381	1.52381	1.52381	1.52381	1.52381	0	0
204	82	690	0.69	1	2	0	13.4928	26.1884	36.1884	52.8261	50.6377	53.4493	53.4493	48	39.6812	75.8696	128.696	179.333	286.232	286.232	334.232	320.739	1.10145	1.73913	2.2029	2.55072	2.66667	2.66667	2.66667	2.66667	2.84058	5.04348	7.5942	10.2609	12.9275	15.5942	18.2609	17.1594	0	0.26087	0.695652	1.3913	1.3913	1.3913	1.3913	1.3913	1.3913	0	0
205	83	690	0.69	1	.	0	0	32.8116	61.2754	76.7681	93.942	79.6522	73.4638	75.2609	32.8116	94.087	170.855	264.797	417.913	417.913	493.174	493.174	0.434783	1.73913	2.27536	2.36232	2.72464	2.43478	3.42029	3.13043	2.17391	4.44928	6.81159	9.53623	11.971	15.3913	18.5217	18.087	0	0.289855	0.985507	0.695652	2.08696	2.08696	2.78261	3.47826	0	0	0
206	84	950	0.95	1	2	0	4.53684	38.4842	40.9263	55.6526	69.0316	54.1579	54.1579	63.6316	43.0211	83.9474	139.6	208.632	316.947	316.947	380.579	376.042	0.221053	1.51579	2.35789	2.72632	2.27368	1.51579	1.51579	2.52632	1.73684	4.09474	6.82105	9.09474	10.6105	12.1263	14.6526	14.4316	0	0	0	0.210526	0.505263	0.505263	0.505263	1.01053	1.51579	0	0
207	85	920	0.92	1	2	0	27.1196	38.0761	44.7717	43.6957	43.6957	56.0543	77.2391	70.6413	65.1957	109.967	153.663	197.359	330.652	330.652	401.293	374.174	0	1.82609	2.43478	2.43478	2.43478	2.69565	3.56522	3.47826	1.82609	4.26087	6.69565	9.13043	11.8261	15.3913	18.8696	18.8696	0	0.217391	1.04348	1.56522	1.56522	2.08696	2.08696	2.08696	2.08696	0	0
208	86	950	0.95	1	4	0	3.89474	30.6947	15.4842	18.2105	43.5895	35.7789	34.6737	34.6737	34.5895	50.0737	68.2842	111.874	182.326	182.326	217	213.105	0	1.76842	1.01053	0.757895	2.18947	2.18947	2.18947	2.18947	1.76842	2.77895	3.53684	5.72632	7.91579	10.1053	12.2947	12.2947	0	0	0	0.231579	0.505263	0.505263	0.505263	0.505263	1.51579	2.52632	3.03158
209	87	640	0.64	1	5	0	6.3125	35.4375	35.4375	48.625	56.9844	62.9531	67.1875	69.625	41.75	77.1875	125.812	182.797	312.938	312.938	382.562	376.25	0	1.125	1.125	2.25	2.25	2.25	2.625	2.625	1.125	2.25	4.5	6.75	9	11.625	14.25	14.25	0	0	0	0	0.875	1.5	1.5	1.5	2.25	2.25	2.25
210	88	640	0.64	0	.	0	15.1094	37.7656	40.8906	49.8125	67.0625	74.1406	74.1406	82.125	52.875	93.7656	143.578	210.641	358.922	358.922	441.047	425.938	0.59375	1.5	1.5	2.25	2.625	2.625	2.625	3	2.09375	3.59375	5.84375	8.46875	11.0938	13.7188	16.7188	16.125	0	0	0	0.75	0.75	0.75	0.75	1.5	0	0	0
211	89	920	0.92	1	3	0	18.1739	42.0435	40.9457	69.6957	80.7313	88.3252	102.166	108.955	60.2174	101.163	170.859	251.59	442.081	442.081	551.036	532.862	0.597826	1.30435	1.82609	2.86957	2.83783	3.00087	3.35217	3.76609	1.90217	3.72826	6.59783	9.43565	12.4365	15.7887	19.5548	18.957	0	0	0.217391	1.04348	1.78478	2.03	2.97	3.64	4.45	0	0
212	90	630	0.63	0	.	0	19.3175	49.3968	64.2063	64.2063	69.9048	69.1111	68.7143	76.8095	68.7143	132.921	197.127	267.032	404.857	404.857	481.667	462.349	0.920635	1.90476	2.66667	2.66667	3.42857	3.42857	3.42857	3.42857	2.8254	5.49206	8.15873	11.5873	15.0159	18.4444	21.873	20.9524	0	0.47619	1.52381	1.52381	3.04762	3.04762	3.04762	3.04762	0	0	0
213	91	980	0.98	0	.	0	27.6122	43.8367	41.449	38.0204	46.8878	63.1633	68.1429	65.8571	71.449	112.898	150.918	197.806	329.112	329.112	394.969	367.357	1.34694	2.20408	2.20408	1.46939	1.46939	1.46939	1.22449	1.22449	3.55102	5.7551	7.22449	8.69388	10.1633	11.3878	12.6122	11.2653	0	0	0	0	0	0.204082	0.489796	0.979592	0	0	0
214	92	880	0.88	1	3	0	10.9659	25.4545	39.0568	43.9432	32.6705	60.5591	62.4409	72.9477	36.4205	75.4773	119.42	152.091	275.091	275.091	348.039	337.073	0.488636	1.36364	2.18182	3.46591	2.79545	3.99864	3.72455	3.97455	1.85227	4.03409	7.5	10.2955	14.2941	18.0186	21.9932	21.5045	0	0	0.147727	0.545455	0.545455	2.01091	2.12	2.83	0	0	0
215	93	630	0.63	1	6	0	3.46032	35.4286	34.254	48.7619	60.6508	60.6508	83.2698	73.619	38.8889	73.1429	121.905	182.556	326.476	326.476	400.095	396.635	0.222222	1.52381	1.52381	1.90476	2.28571	2.28571	3.1746	2.92063	1.74603	3.26984	5.1746	7.46032	9.74603	12.9206	15.8413	15.619	0	0	0.301587	0.761905	0.761905	0.761905	1.52381	1.52381	1.52381	2.28571	2.28571
216	94	1020	1.02	0	.	0	2.83333	27.2157	24.0686	39.6176	49.4706	69.4902	66.3922	52.1569	30.049	54.1176	93.7353	143.206	279.088	279.088	331.245	328.412	0	1.41176	0.705882	0.892157	2.35294	3.05882	3.52941	3.29412	1.41176	2.11765	3.0098	5.36275	8.42157	11.951	15.2451	15.2451	0	0	0	0.764706	1.88235	2.35294	1.41176	1.41176	0	0	0
217	95	940	0.94	1	4	0	4.1383	32.7447	40.6702	42.7979	44.2021	77.4279	105.686	95.0894	36.883	77.5532	120.351	164.553	347.667	347.667	442.756	438.618	0.255319	2.04255	2.29787	2.29787	1.53191	3.16851	3.95404	4.30404	2.29787	4.59574	6.89362	8.42553	11.594	15.5481	19.8521	19.5968	0	0	0.297872	0.510638	1.53191	3.02128	2.51064	2.37064	3.64404	4.31	0
218	96	980	0.98	1	5	0	7.93878	32.102	52.551	64.9694	73.6735	80.7551	79.4694	72.5918	40.0408	92.5918	157.561	231.235	391.459	391.459	464.051	456.112	0.428571	1.46939	1.95918	2.44898	2.44898	2.85714	2.85714	2.85714	1.89796	3.85714	6.30612	8.7551	11.6122	14.4694	17.3265	16.898	0	0.489796	0.979592	1.42857	1.95918	2.44898	2.44898	1.95918	3.54918	1.95918	3.42857
219	97	960	0.96	1	3	0	12.5625	41	45.5833	70.1562	83.0417	102.542	82	81.1458	53.5625	99.1458	169.302	252.344	436.885	436.885	518.031	505.469	0.5625	2	2	3	3.41667	3.03125	2.5	2.5	2.5625	4.5625	7.5625	10.9792	14.0104	16.5104	19.0104	18.4479	0	0	0.458333	1.5	2	2.5	2.5	2.5	2.5	0	0
220	98	1160	1.16	1	2	0	21.6207	43.0179	70.7845	92.4138	94.2414	94.1379	84.6121	84.6121	64.6386	135.423	227.837	322.078	500.828	500.828	585.44	563.82	1.17241	1.75448	2.89655	3.44828	3.37931	3.58621	3.17241	3.17241	2.9269	5.82345	9.27172	12.651	16.2372	19.4097	22.5821	21.4097	0	1.77724	2.06897	3.31034	3.31034	3.31034	2.89655	2.89655	0	0	0
221	99	740	0.74	1	5	0	20.1351	52.4324	79.027	89.0405	61.1351	68.8378	90.9324	96.7568	72.5676	151.595	240.635	301.77	461.541	461.541	558.297	538.162	1.08108	1.94595	2.59459	2.59459	2.59459	3.45946	3.78378	3.78378	3.02703	5.62162	8.21622	10.8108	14.2703	18.0541	21.8378	20.7568	0	1.18919	1.94595	1.94595	1.94595	1.94595	3.78378	2.59459	1.94595	1.94595	1.94595
222	100	1050	1.05	1	3	0	4.12381	38.5905	41.5048	68.5429	90.0929	97.7295	89.4138	89.4138	42.7143	84.219	152.762	242.855	429.998	429.998	519.412	515.288	0.228571	1.82857	1.82857	2.97143	3.61143	4.00762	3.87048	3.87048	2.05714	3.88571	6.85714	10.4686	14.4762	18.3467	22.2171	21.9886	0	0.533333	0.914286	1.82857	2.93857	3.48857	3.13429	3.13429	3.68429	0	0
223	101	420	0.42	1	3	0	14.3333	35.119	39.3333	74.6667	50.4286	65.4762	68.7857	68.7857	49.4524	88.7857	163.452	213.881	348.143	348.143	416.929	402.595	0.761905	1.71429	1.14286	3.04762	3.14286	3.2381	3.2381	3.2381	2.47619	3.61905	6.66667	9.80952	13.0476	16.2857	19.5238	18.7619	0	0	2.28571	2.28571	2.28571	2.28571	2.28571	2.28571	2.28571	0	0
224	102	560	0.56	1	3	0	24.8393	32.3393	50.7321	62.375	57.3571	56.4643	64.6607	80.1607	57.1786	107.911	170.286	227.643	348.768	348.768	428.929	404.089	0.642857	1.28571	1.71429	2.375	2.42857	2.42857	2.42857	3.85714	1.92857	3.64286	6.01786	8.44643	10.875	13.3036	17.1607	16.5179	0	0.428571	1.71429	1.71429	1.71429	1.71429	2.57143	3.42857	3.42857	0	0
225	103	850	0.85	1	3	0	8.10588	21.8824	47	72.4235	70.8	70.8	84.6941	91.6588	29.9882	76.9882	149.412	220.212	375.706	375.706	467.365	459.259	0.494118	0.658824	2.25882	2.82353	2.91765	2.91765	3.2	3.2	1.15294	3.41176	6.23529	9.15294	12.0706	15.2706	18.4706	17.9765	0	0.988235	1.12941	1.69412	2.82353	2.82353	3.38824	3.38824	3.38824	0	0
226	104	1100	1.1	1	4	0	6.89091	23.6182	27.1636	53.9273	69.3545	69.3545	87.7909	97.9273	30.5091	57.6727	111.6	180.955	338.1	338.1	436.027	429.136	0.190909	0.654545	0.654545	1.09091	1.81818	1.81818	3.27273	3.63636	0.845455	1.5	2.59091	4.40909	6.22727	9.5	13.1364	12.9455	0	0	0.354545	1.30909	1.30909	1.30909	2.18182	2.18182	2.18182	2.18182	0
227	105	1090	1.09	1	4	0	8.27523	27.3853	40.4679	53.5138	73.9908	87.789	93.055	89.0275	35.6606	76.1284	129.642	203.633	384.477	384.477	473.505	465.229	0.513761	1.54128	2.20183	3.08257	3.08257	3.37615	3.36697	3.15596	2.05505	4.25688	7.33945	10.422	13.7982	17.1651	20.3211	19.8073	0	0.256881	0.880734	1.76147	1.76147	2.20183	2.6422	2.20183	2.6422	3.5322	0
228	106	970	0.97	1	4	0	10.5464	30.4845	39.567	38.7938	51.866	56.2887	76.6907	87.5773	41.0309	80.5979	119.392	171.258	304.237	304.237	391.814	381.268	0.556701	1.48454	1.97938	1.97938	1.97938	2.47423	2.72165	3.38144	2.04124	4.02062	6	7.97938	10.4536	13.1753	16.5567	16	0	0.247423	0.989691	0.989691	1.48454	1.48454	2.96907	3.46392	3.95876	3.95876	0
229	107	680	0.68	0	.	0	7.30882	28.7206	28.5735	32.5	36.75	49.0588	47.6176	47.6176	36.0294	64.6029	97.1029	133.853	230.529	230.529	278.147	270.838	0.411765	1.41176	1.05882	1.41176	1.41176	2.11765	2.11765	2.11765	1.82353	2.88235	4.29412	5.70588	7.82353	9.94118	12.0588	11.6471	0	0	0.382353	1.79412	1.41176	2.11765	2.11765	2.11765	0	0	0
	1	890	0.89	1	5	1	19.5843	38.0225	49.2697	59.0787	59.1685	62.9438	64.5506	70.3483	57.6067	106.876	165.955	225.124	352.618	352.618	422.966	403.382	0.191011	1.61798	2.1573	2.69663	2.69663	3.17978	3.16854	3.51685	1.80899	3.96629	6.66292	9.35955	12.5393	15.7079	19.2247	19.0337	1.14607	1.07865	1.61798	2.1573	2.1573	2.69663	2.69663	2.69663	3.23596	3.23596	3.23596
	2	530	0.53	1	4	1	15.4528	34.3396	32.4528	45.7547	69.8491	65.1321	69.3962	42.1321	49.7925	82.2453	128	197.849	332.377	332.377	374.509	359.057	0.54717	0.45283	0.45283	1.84906	2.35849	1.9434	2.62264	2.92453	1	1.45283	3.30189	5.66038	7.60377	10.2264	13.1509	12.6038	0.226415	0.90566	0.90566	0.90566	1.81132	1.81132	2.71698	0	1.81132	1.81132	0
	3	1110	1.11	0	7	1	15.6757	43.2432	62.4054	72.0541	65.7477	65.7477	78.009	83.4955	58.9189	121.324	193.378	259.126	402.883	402.883	486.378	470.703	0.477477	1.51351	2.59459	2.59459	2.59459	2.59459	3.02703	3.44144	1.99099	4.58559	7.18018	9.77477	12.3694	15.3964	18.8378	18.3604	0.405405	1.2973	2.16216	2.16216	2.16216	2.16216	2.59459	3.02703	3.02703	2.59459	2.59459
	4	1160	1.16	1	4	1	0	40	53.569	57.3621	114.702	129.257	117.853	116.911	40	93.569	150.931	265.633	512.743	512.743	629.655	629.655	0	1.65517	2.06897	2.06897	3.24793	3.67	2.78034	2.55	1.65517	3.72414	5.7931	9.04103	12.711	15.4914	18.0414	18.0414	0	0	0.448276	0.827586	4.21517	4.66759	5.12	5.88	6.44	6.78	0
	5	1170	1.17	0	.	1	19.3761	39.2374	58.5674	73.9587	81.6211	87.02	91.76	114.7	58.6135	117.181	191.14	272.761	451.541	451.541	566.241	546.865	0.837607	1.59564	2.17564	2.74564	2.57735	2.58	1.93	2.41	2.43325	4.60889	7.35453	9.93188	12.5119	14.4419	16.8519	16.0143	0	1	1.99	2.99	3.73	4.48	5.32	6.65	0	0	0
	6	1390	1.39	1	5	1	10.6906	32.9353	53.0576	110.396	97.0791	117.574	113.096	102.198	43.6259	96.6835	207.079	304.158	534.828	534.828	637.026	626.336	0.561151	1.55396	1.72662	3.66525	4.01058	3.47446	3.51669	2.76129	2.11511	3.84173	7.50698	11.5176	14.992	18.5087	21.27	20.7088	0	0.345324	1.03597	2.98662	3.33194	4.29129	3.95388	3.81	5.24	5.24	5.24
	7	570	0.57	0	7	1	11.386	29.4211	24.5088	47.9298	64.9474	54.4561	54.4561	76.1404	40.807	65.3158	113.246	178.193	287.105	287.105	363.246	351.86	0.368421	0.842105	0.842105	1.26316	0.842105	1.68421	1.68421	1.78947	1.21053	2.05263	3.31579	4.15789	5.84211	7.52632	9.31579	8.94737	0	0	0	0	0.842105	1.68421	1.68421	1.68421	2.52632	1.68421	1.68421
	8	850	0.85	1	4	1	0	44.8471	58.3765	53.9647	60.4353	55.9176	57.3412	46.7059	44.8471	103.224	157.188	217.624	330.882	330.882	377.588	377.588	0	1.12941	1.97647	1.97647	2.29412	2.50588	2.49412	1.24706	1.12941	3.10588	5.08235	7.37647	9.88235	12.3765	13.6235	13.6235	0	0.305882	1.12941	1.69412	2.25882	1.69412	1.97647	1.97647	2.25882	2.25882	0
	9	590	0.59	1	2	1	30.5085	40.5085	54.2542	57.322	63.2034	71.8305	74.5932	63.7119	71.0169	125.271	182.593	245.797	392.22	392.22	455.932	425.424	1.0678	1.62712	2.0339	2.28814	2.52542	2.79661	3.61017	3.61017	2.69492	4.72881	7.01695	9.54237	12.339	15.9492	19.5593	18.4915	0.610169	0.813559	1.62712	2.44068	2.44068	3.49153	3.49153	2.44068	0	0	0
	10	670	0.67	0	7	1	3.44776	34.4776	47.0746	61.8955	75.6269	74.209	73.4478	101.239	37.9254	85	146.896	222.522	370.179	370.179	471.418	467.97	0.179104	1.43284	1.79104	2.86567	2.86567	3.22388	3.22388	3.07463	1.61194	3.40299	6.26866	9.13433	12.3582	15.5821	18.6567	18.4776	0	0.313433	1.07463	1.79104	1.79104	1.79104	1.79104	2.14925	2.14925	3.37746	3.43746
	11	1390	1.39	1	4	1	32.3597	56.2014	72.0935	72.2446	102.969	99.0405	110.631	86.894	88.5612	160.655	232.899	335.868	545.539	545.539	632.433	600.073	1.30935	2.07194	2.07194	2.07194	3.39647	3.19504	3.44504	2.82612	3.38129	5.45324	7.52518	10.9217	14.1167	17.5617	20.3878	19.0785	0.748201	2.07194	2.07194	2.07194	3.75727	3.41194	4.09194	2.69	3.56	4.19	0
	12	1270	1.27	0	.	1	15.1024	33.1654	47.315	64.1598	79.5682	84.5231	94.0535	93.7206	48.2677	95.5827	159.742	239.311	417.887	417.887	511.608	496.506	0.818898	1.88976	2.07874	2.92772	3.07976	2.58181	2.84181	2.09622	2.70866	4.7874	7.71512	10.7949	13.3767	16.2185	18.3147	17.4958	0	0.377953	1.13386	1.90591	2.81591	3.25496	3.68	5.15	0	0	0
	13	640	0.64	1	3	1	5.53125	30	26.9219	49.2656	50.8281	37.4531	35.9531	43.8125	35.5312	62.4531	111.719	162.547	235.953	235.953	279.766	274.234	0.21875	1.5	1.875	2.39062	2.79688	2.14062	2.14062	2.14062	1.71875	3.59375	5.98438	8.78125	10.9219	13.0625	15.2031	14.9844	0.109375	0.75	0.75	1.20312	1.65625	0.96875	0.828125	0.828125	0.828125	1.34375	0
	14	1080	1.08	1	4	1	2.26852	46.8333	69.1759	69.1759	60.1667	82.9285	98.6385	95.5807	49.1019	118.278	187.454	247.62	429.187	429.187	524.768	522.5	0.0925926	2.22222	3.11111	3.11111	2.67593	3.32148	3.79148	2.75889	2.31481	5.42593	8.53704	11.213	14.5344	18.3259	21.0848	20.9922	0.0555556	1.11111	2.22222	2.22222	1.77778	2.77889	3.58889	3.4437	4.04	4.85	0
	15	1040	1.04	0	.	1	6.70192	51.5	60.0554	59.1323	114.233	92.6208	101.825	112.318	58.2019	118.257	177.39	291.623	486.069	486.069	598.387	591.685	0.269231	2.07692	2.42538	2.19462	3.39538	2.72154	2.96154	3.23	2.34615	4.77154	6.96615	10.3615	13.0831	16.0446	19.2746	19.0054	0.153846	1.38462	1.86154	1.86154	4.46462	4.49692	4.76	5.6	0	0	0
	16	870	0.87	0		1	11.7816	31.4943	43.4713	53	82.3046	81.908	87.3002	89.2801	43.2759	86.7471	139.747	222.052	391.26	391.26	480.54	468.759	0.574713	1.37931	1.93103	2.2069	3.06276	2.9769	3.2669	3.28103	1.95402	3.88506	6.09195	9.15471	12.1316	15.3985	18.6795	18.1048	0	0.321839	1.10345	1.65517	3.2069	2.99517	2.94345	2.89172	0	0	0
	17	1090	1.09	0	.	1	28.0459	69.3618	76.8586	93.1901	104.136	122.054	120.239	109.859	97.4077	174.266	267.456	371.593	613.885	613.885	723.744	695.698	1.25688	2.52165	2.5511	3.0211	2.16	2.62	3.08	2.77	3.77853	6.32963	9.35073	11.5107	14.1307	17.2107	19.9807	18.7239	0.53211	2.70147	2.58037	3.19688	3.74	4.54	5.34	4.81	0	0	0
	18	1450	1.45	0	.	1	14.5034	38.6828	55.0966	74.5966	91.279	98.8893	83.0514	93.5028	53.1862	108.283	182.879	274.158	456.099	456.099	549.602	535.098	0.496552	1.32414	1.98621	2.56621	3.80828	4.55379	3.37966	2.55	1.82069	3.8069	6.3731	10.1814	14.7352	18.1148	20.6648	20.1683	0.248276	0.662069	1.65517	2.65517	4.32724	4.07207	3.61	4.42	0	0	0
	19	910	0.91	1	4	1	37.7033	44.5714	34.3077	65.5275	62.022	69.7033	70.2088	70.2088	82.2747	116.582	182.11	244.132	384.044	384.044	454.253	416.549	1.34066	1.58242	1.84615	2.37363	2.23077	2.81319	2.81319	2.81319	2.92308	4.76923	7.14286	9.37363	12.1868	15	17.8132	16.4725	0.89011	1.05495	1.05495	1.58242	1.58242	2.10989	1.58242	1.58242	4.00736	4.15989	4.32242
	20	1210	1.21	0	.	1	13.843	24.2066	60.3806	57.4573	73.9755	85.4925	104.192	102.84	38.0496	98.4302	155.887	229.863	419.548	419.548	522.388	508.545	0	0.347107	2.02008	1.72545	1.74	2.22	2.78	3.05	0.347107	2.36719	4.09264	5.83264	8.05264	10.8326	13.8826	13.8826	0	0	1.44	2.05	3.01	3.85	4.81	5.29	0	0	0
	21	990	0.99	1	6	1	0	35.5556	33.2929	64.6162	64.6162	71.1717	84.3131	82.8687	35.5556	68.8485	133.465	198.081	353.566	353.566	436.434	436.434	0	1.11111	1.45455	1.93939	1.93939	2.42424	3	3.0303	1.11111	2.56566	4.50505	6.44444	8.86869	11.8687	14.899	14.899	0	0.444444	0.969697	1.93939	1.93939	2.42424	2.90909	3.39394	3.39394	3.87879	3.87879
	22	1000	1	1	4	1	0	35.71	45.76	64.58	63.53	28.8	35.36	63.4	35.71	81.47	146.05	209.58	273.74	273.74	337.14	337.14	0	1.32	1.44	2.16	2.47	0.96	0.96	2.11	1.32	2.76	4.92	7.39	8.35	9.31	11.42	11.42	0	0.44	0.48	1.92	1.44	0.48	0.48	1.44	2.6	3.62	0.96
	23	1240	1.24	0	.	1	10.0161	24.8065	56.9345	63.7919	69.8206	81.0294	86.8061	109.972	34.8226	91.7571	155.549	225.37	393.205	393.205	503.177	493.161	0.0967742	1.16129	2.35839	1.80065	2.0171	2.09355	2.38065	3.52	1.25806	3.61645	5.4171	7.43419	9.52774	11.9084	15.4284	15.3316	0	0.241935	1.7971	2.4971	2.98129	3.29	3.99	4.99	0	0	0
	24	1160	1.16	1	5	1	38.6121	45.1897	58.3621	63.3276	67.4655	87.199	75.38	73.7248	83.8017	142.164	205.491	272.957	435.536	435.536	509.261	470.649	1.18103	1.65517	2.06897	2.48276	2.48276	3.00862	2.48276	2.48276	2.83621	4.90517	7.38793	9.87069	12.8793	15.3621	17.8448	16.6638	0.672414	1.24138	1.65517	2.06897	2.48276	2.48276	3.31034	3.31034	4.06034	3.31034	2.48276
	25	800	0.8	0		1	15.2125	33.525	43.825	44.3	65.8375	73.6125	80.0625	65.8875	48.7375	92.5625	136.863	202.7	356.375	356.375	422.262	407.05	0.7875	1.8	1.8	1.8	2.4	2.7	3	3	2.5875	4.3875	6.1875	8.5875	11.2875	14.2875	17.2875	16.5	0.15	0.6	0.6	0.6	1.8	2.4	3	3	0	0	0
	26	730	0.73	1	5	1	18.7671	39.4521	68.5616	76.5479	61.1644	64.0959	63.9863	70.4932	58.2192	126.781	203.329	264.493	392.575	392.575	463.068	444.301	0.520548	0.986301	1.64384	2.30137	2.30137	2.52055	2.52055	2.52055	1.50685	3.15068	5.45205	7.75342	10.274	12.7945	15.3151	14.7945	0.164384	0.657534	1.9726	2.63014	2.63014	2.63014	2.63014	2.63014	2.63014	3.43014	3.48014
	27	1270	1.27	1	6	1	16.5906	21.8661	44.3465	53.7008	53.4409	53.4409	69.6772	69.6772	38.4567	82.8031	136.504	189.945	313.063	313.063	382.74	366.15	0.669291	1.07087	1.88976	2.26772	2.26772	2.26772	2.83465	2.83465	1.74016	3.62992	5.89764	8.16535	10.4331	13.2677	16.1024	15.4331	0	0.755906	1.88976	2.26772	2.26772	2.26772	2.64567	2.64567	3.49976	3.49976	2.74386
	28	1260	1.26	0	.	1	32.8492	50.5714	74.7633	74.0211	87.6795	104.028	102.27	97.7186	83.4206	158.184	232.205	319.885	526.183	526.183	623.902	591.053	0.714286	1.33333	2.70476	2.40333	2.55238	2.1746	2.27	2.53	2.04762	4.75238	7.15571	9.7081	11.8827	14.1527	16.6827	15.9684	1.34921	1.90476	2.1519	2.07222	2.77	3.47	3.93	4.39	0	0	0
	29	390	0.39	0		1	13.3077	29.0256	57.1538	48.6923	63.359	74.4872	91.2821	70.5385	42.3333	99.4872	148.179	211.538	377.308	377.308	447.846	434.538	0.205128	0.615385	1.23077	1.23077	2.46154	3.07692	3.69231	3.69231	0.820513	2.05128	3.28205	5.74359	8.82051	12.5128	16.2051	16	0	0	1.07692	1.23077	1.23077	2.46154	2.46154	1.23077	0	0	0
	30	1090	1.09	1	6	1	21.7064	40.0734	67.1193	95.4312	76.5963	90.2505	103.237	102.241	61.7798	128.899	224.33	300.927	494.414	494.414	596.655	574.949	0.834862	1.54128	1.54128	1.54128	2.86239	3.27239	4.20844	4.09422	2.37615	3.91743	5.45872	8.3211	11.5935	15.8019	19.8961	19.0613	0	0	1.00917	3.08257	3.08257	4.22257	4.07183	3.74073	3.89349	4.86	6
	31	1150	1.15	1	4	1	0	24.9478	51.5396	60.2857	82.6222	84.6791	91.6791	98.6791	24.9478	76.4874	136.773	219.395	395.753	395.753	494.433	494.433	0	0.452174	1.62348	1.77348	2.90652	2.93565	3.07565	3.22565	0.452174	2.07565	3.84913	6.75565	9.6913	12.767	15.9926	15.9926	0	0	1.46217	2.10478	2.90217	3.01217	3.42217	3.82217	3.39739	3.9813	0
	32	1040	1.04	1	5	1	16.0288	29.3846	34.8654	78.9881	95.3081	95.2262	107.729	91.2481	45.4135	80.2788	159.267	254.575	457.53	457.53	548.778	532.749	0.951923	1.38462	1.38462	4.27154	4.75154	3.52385	3.55192	3.21538	2.33654	3.72115	7.99269	12.7442	16.2681	19.82	23.0354	22.0835	0	0.692308	1.38462	3.24615	4.08615	3.72308	4.56308	3.64	5.99077	3.69231	3.69231
	33	1060	1.06	1	5	1	6.41509	37.3113	62.9717	66.3962	71.8302	86.4057	60.9057	71.4434	43.7264	106.698	173.094	244.925	392.236	392.236	463.679	457.264	0.254717	1.35849	2.26415	2.26415	2.49057	3.5283	1.14151	3.56604	1.61321	3.87736	6.14151	8.63208	12.1604	13.3019	16.8679	16.6132	0	0.311321	1.81132	1.81132	2.26415	3.16981	3.16981	3.16981	3.16981	3.16981	2.71698
	34	1000	1	1	2	1	21.51	34	62.2	72.01	95.39	102.04	109.68	112.09	55.51	117.71	189.72	285.11	496.83	496.83	608.92	587.41	0.93	1.2	2.49	2.53	3.23	3.19	3.57	3.48	2.13	4.62	7.15	10.38	13.57	17.14	20.62	19.69	0	0.72	1.44	1.92	3.27	3.56	4.15	4.73	0	0	0
	35	770	0.77	1	3	1	18.4675	47.1558	52.5974	65.4286	61.5468	72.7922	86.2468	103.221	65.6234	118.221	183.649	245.196	404.235	404.235	507.456	488.988	0.493506	1.24675	2.18182	2.7013	2.15584	2.15584	2.15584	3.03896	1.74026	3.92208	6.62338	8.77922	10.9351	13.0909	16.1299	15.6364	0	0.415584	1.24675	1.87013	1.87013	1.87013	1.87013	2.49351	2.49351	0	0
	36	1100	1.1	1	3	1	20.5	59.4182	63.4909	69.6091	95.8464	98.3336	80.5964	87.0145	79.9182	143.409	213.018	308.865	487.795	487.795	574.809	554.309	0.863636	2.4	2.4	2.81818	3.96909	4.51273	3.64091	4.22091	3.26364	5.66364	8.48182	12.4509	16.9636	20.6045	24.8255	23.9618	0.490909	2.18182	2.18182	2.61818	4.37455	5.12091	4.25545	4.38273	4.94	0	0
	37	990	0.99	1	3	1	21.9192	36.5253	48.3838	56.7172	69.9495	104.105	103.134	94.1805	58.4444	106.828	163.545	233.495	440.735	440.735	534.915	512.996	0.666667	0.969697	1.21212	1.76768	2.47475	3.85	3.96606	3.87172	1.63636	2.84848	4.61616	7.09091	10.9409	14.907	18.7787	18.112	0	0.464646	0.969697	1.45455	1.93939	3.89424	4.28939	3.74808	1.93939	0	0
	38	880	0.88	1	3	1	23.7727	40.9091	54.125	76.6932	114.892	112.844	87.2418	88.9805	64.6818	118.807	195.5	310.392	510.478	510.478	599.458	575.685	0.909091	1.36364	2.18182	3	4.06682	4.05909	3.50227	3.50227	2.27273	4.45455	7.45455	11.5214	15.5805	19.0827	22.585	21.6759	0.363636	0.545455	1.09091	2.18182	4.04727	3.93182	2.84091	2.84091	4.30182	0	0
	39	730	0.73	1	2	1	8.0137	35.0137	46.9589	52.8767	66.0685	69.5068	83.2192	81.3425	43.0274	89.9863	142.863	208.932	361.658	361.658	443	434.986	0.315068	1.64384	2	2.20548	2.80822	2.80822	4.35616	4.08219	1.9589	3.9589	6.16438	8.9726	11.7808	16.137	20.2192	19.9041	0	0.493151	1.31507	1.9726	2.63014	2.63014	2.63014	3.28767	0	0	0
	40	1180	1.18	1	2	1	7.79661	52.4492	80.6141	81.3683	81.5656	111.307	101.433	95.86	60.2458	140.86	222.228	303.794	516.533	516.533	612.393	604.596	0.372881	2.64407	3.34559	3.45576	3.16576	4.46203	3.5261	2.85	3.01695	6.36254	9.81831	12.9841	17.4461	20.9722	23.8222	23.4493	0.186441	2.0339	3.2639	3.2639	3.09712	3.7	4.44	4.94	0	0	0
	41	1450	1.45	1	3	1	6.62759	38.731	42.6207	100.231	96.7859	103.189	99.8752	97.52	45.3586	87.9793	188.21	284.996	488.06	488.06	585.58	578.953	0.37931	2.48276	2.48276	3.67483	3.92379	4.05552	3.29483	2.9	2.86207	5.34483	9.01966	12.9434	16.999	20.2938	23.1938	22.8145	0	0.57931	0.993103	3.59621	3.16172	3.61	4.42	5.02	5.22	0	0
	42	890	0.89	1	5	1	21.7416	69.8427	79.2472	95.1236	119.317	107.6	111.748	119.593	91.5843	170.831	265.955	385.272	604.621	604.621	724.214	702.473	0	2.1573	2.96629	3.61798	4.61494	3.58045	3.97169	4.30674	2.1573	5.1236	8.74157	13.3565	16.937	20.9087	25.2154	25.2154	0.404494	2.1573	2.1573	2.69663	5.02494	4.06697	3.90798	4.01865	4.67865	4.25	5.56
	43	650	0.65	1	4	1	16.2923	36.4462	41.6154	50.0308	65.4615	73.4	76.6769	70.2462	52.7385	94.3538	144.385	209.846	359.923	359.923	430.169	413.877	0.738462	1.47692	1.84615	4.69231	2.64615	3.04615	3.04615	2.84615	2.21538	4.06154	8.75385	11.4	14.4462	17.4923	20.3385	19.6	0.0307692	0.738462	1.10769	1.10769	2.21538	2.58462	2.95385	2.58462	4.22308	0	0
	44	770	0.77	0		1	4.36364	52.3636	52.3636	58.3766	85.7419	103.52	107.28	108.033	56.7273	109.091	167.468	253.209	464.009	464.009	572.042	567.679	0.25974	3.11688	3.11688	2.80519	3.55688	3.55688	3.70688	3.70688	3.37662	6.49351	9.2987	12.8556	16.4125	20.1194	23.8262	23.5665	0.103896	1.24675	1.24675	2.49351	3.25351	3.70351	4.11351	4.11351	0	0	0
	45	710	0.71	1	2	1	21.9155	48.6761	70.0286	80.3666	105.226	89.02	100.36	104.061	70.5915	140.62	220.987	326.213	515.593	515.593	619.654	597.738	0.647887	1.35211	2.03338	2.87845	3.14718	2.90718	3.14718	3.27901	2	4.03338	6.91183	10.059	12.9662	16.1134	19.3924	18.7445	0.507042	1.35211	2.84817	2.84817	3.66817	3.99817	4.65817	4.42211	0	0	0
	46	1120	1.12	1	4	1	4.91964	51.7857	66.1429	82.3821	105.086	102.218	122.418	120.662	56.7054	122.848	205.23	310.316	534.952	534.952	655.614	650.695	0.160714	2.57143	3.21429	3.66429	4.025	3.63571	4.23571	4.47857	2.73214	5.94643	9.61071	13.6357	17.2714	21.5071	25.9857	25.825	0	0.535714	2.25	2.49429	3.70286	3.62571	4.66571	4.42	5.46	6.4	0
	47	1230	1.23	1	2	1	38.8293	32.561	53.813	66.5285	80.8862	110.593	97.4472	100.407	71.3902	125.203	191.732	272.618	480.659	480.659	581.065	542.236	0.512195	1.36585	2.03252	2.50407	3.08943	3.49593	3.49593	2.71545	1.87805	3.91057	6.41463	9.50407	13	16.4959	19.2114	18.6992	0	0.422764	1.17073	1.56098	1.95122	2.34146	2.34146	3.12195	2.73171	0	0
	48	850	0.85	1	3	1	5.28235	39.9529	44.4235	61.1059	71.8706	62.4824	52.1765	58.1647	45.2353	89.6588	150.765	222.635	337.294	337.294	395.459	390.176	0.329412	1.41176	1.41176	2	2.54118	2.05882	1.97647	2.98824	1.74118	3.15294	5.15294	7.69412	9.75294	11.7294	14.7176	14.3882	0	0.117647	0.564706	1.12941	2.25882	2.25882	2.25882	2.82353	4.85824	0	0
	49	1280	1.28	0	.	1	12.3203	26.8906	53.9806	67.6859	93.6472	98.6297	101.896	103.583	39.2109	93.1916	160.877	254.525	455.05	455.05	558.633	546.313	0.6875	1.5	2.535	2.925	3.455	3.975	3.41125	3.02	2.1875	4.7225	7.6475	11.1025	15.0775	18.4887	21.5087	20.8212	0	0	1.14	1.82	2.73	3.64	4.55	5.23	0	0	0
	50	1360	1.36	0	.	1	33.2868	44.3676	44.6765	65.4665	87.4774	88.1703	91.5632	85.6385	77.6544	122.331	187.797	275.275	455.008	455.008	540.647	507.36	0.794118	1.76471	2.11765	2.73765	2.94765	3.72765	2.82176	1.66	2.55882	4.67647	7.41412	10.3618	14.0894	16.9112	18.5712	17.7771	0	0	0	1.07	2.29	2.78	3.89	4.58	0	0	0
	51	950	1.17	1	4	1	1.19658	19.1368	39.9231	44.6154	49.6581	60.1197	70.735	79.5385	20.3333	60.2564	104.872	154.53	285.385	285.385	364.923	363.726	0.0769231	1.23077	2.05128	2.05128	2.4359	2.87179	3.1453	3.15385	1.30769	3.35897	5.41026	7.84615	10.7179	13.8632	17.0171	16.9402	0	0	0.239316	1.05983	0.820513	1.23077	1.64103	2.05128	2.05128	2.05128	0
	52	620	0.62	1	6	1	15.9032	29.4194	39.6452	60.0968	69.8387	69.3548	85.5645	75.0806	45.3226	84.9677	145.065	214.903	369.823	369.823	444.903	429	0.483871	1.54839	1.54839	2.32258	2.70968	2.70968	3.85484	3.66129	2.03226	3.58065	5.90323	8.6129	11.3226	15.1774	18.8387	18.3548	0	0.193548	0.774194	2.32258	3.09677	3.09677	3.09677	2.32258	2.32258	2.32258	2.32258
	53	970	0.97	1	6	1	8.3299	29.8041	56.3814	59.3814	84.4124	84.1134	94.1443	105.682	38.134	94.5155	153.897	238.309	416.567	416.567	522.249	513.92	0.43299	1.48454	1.97938	1.97938	2.72165	2.72165	2.79381	3.04072	1.91753	3.89691	5.87629	8.59794	11.3196	14.1134	17.1541	16.7211	0	0.123711	0.989691	0.989691	1.97938	1.97938	2.47423	3.43423	4.08423	4.22938	4.37454
	54	1050	1.05	1	6	1	9.1619	30.1524	72.8286	81.1905	81.1905	83.2571	99.0095	100.333	39.3143	112.143	193.333	274.524	456.79	456.79	557.124	547.962	0.457143	1.37143	2.28571	2.74286	2.74286	2.74286	2.49524	3.00952	1.82857	4.11429	6.85714	9.6	12.3429	14.8381	17.8476	17.3905	0	0.266667	1.37143	1.82857	1.82857	1.82857	2.28571	2.74286	2.74286	2.74286	2.74286
	55	1640	1.64	0	.	1	7.58537	36.311	62.181	88.041	105.291	94.6712	106.631	104.901	43.8963	106.077	194.118	299.409	500.711	500.711	605.612	598.027	0.487805	1.46341	2.23341	3.00341	3.51341	2.56	3.07	2.82	1.95122	4.18463	7.18805	10.7015	13.2615	16.3315	19.1515	18.6637	0	0	1.33	2.66	3.55	4.44	5.33	4.88	0	0	0
	56	910	0.91	1	5	1	27.5604	40.0879	55.2198	84.4286	84.4286	92.7143	82.1319	97.4396	67.6484	122.868	207.297	291.725	466.571	466.571	564.011	536.451	0.912088	1.31868	1.84615	2.37363	2.37363	2.56044	2.30769	3.89011	2.23077	4.07692	6.45055	8.82418	11.3846	13.6923	17.5824	16.6703	0	0	0.659341	1.58242	1.58242	3.16484	3.16484	3.69231	2.08495	2.42495	2.76495
	57	1050	1.05	1	3	1	13.9905	36.2667	53.1524	65.2476	74.0095	82.1429	89.7048	131.889	50.2571	103.41	168.657	242.667	414.514	414.514	546.403	532.413	0.971429	1.6	1.6	1.97143	1.65714	1.92381	2.06667	3.46857	2.57143	4.17143	6.14286	7.8	9.72381	11.7905	15.259	14.2876	0	0.533333	0.914286	1.37143	1.82857	2.28571	2.74286	4.52286	4.52286	0	0
	58	1150	1.15	0	7	1	26.5217	31.4087	39.8174	38.8348	42.7043	51.4261	62.287	72.1739	57.9304	97.7478	136.583	179.287	293	293	365.174	338.652	0.652174	1.46087	1.66957	1.66957	2.08696	2.50435	3.13043	3.10435	2.11304	3.78261	5.45217	7.53913	10.0435	13.1739	16.2783	15.6261	0	0.26087	0.226087	0.182609	0.834783	1.25217	1.66957	2.08696	0	0	0
	59	860	0.86	1	4	1	15.6047	51.4651	64.9651	64.2791	82.2093	96.0814	96.0814	107.151	67.0698	132.035	196.314	278.523	470.686	470.686	577.837	562.233	1.04651	1.67442	1.95349	1.95349	1.68605	1.68605	1.68605	3.03488	2.72093	4.67442	6.62791	8.31395	10	11.686	14.7209	13.6744	0	0.604651	1.67442	1.67442	2.7907	3.34884	3.34884	3.34884	3.34884	3.34884	0
	60	480	0.48	0	7	1	16.3333	27.5208	38.2708	36.8125	49.1042	34.4167	30.7708	47.5625	43.8542	82.125	118.938	168.042	233.229	233.229	280.792	264.458	0.875	1.5	2	2	2.5	2.5	2.5	2.52083	2.375	4.375	6.375	8.875	11.375	13.875	16.3958	15.5208	0	0.375	1	1	2	2	1	1	0	0	0
	61	1190	1.19	1	3	1	11.3361	41.7479	77.1939	96.3771	111.007	95.7002	105.13	107.054	53.084	130.278	226.655	337.662	538.492	538.492	645.547	634.211	0.504202	1.41176	1.69176	3.01807	3.42126	2.75168	3.05277	2.54	1.91597	3.60773	6.6258	10.0471	12.7987	15.8515	18.3915	17.8873	0	0.252101	2.00008	2.68008	3.00672	2.69	3.67	4.4	5.63	0	0
	62	1230	1.23	1	3	1	11.2683	35.9187	54.0488	78.4715	78.3333	78.4472	85.6179	94.561	47.187	101.236	179.707	258.041	422.106	422.106	516.667	505.398	0.747967	1.95122	2.53659	3.50407	3.50407	3.50407	3.29268	3.21951	2.69919	5.23577	8.73984	12.2439	15.748	19.0407	22.2602	21.5122	0	0.219512	1.17073	1.95122	1.95122	1.95122	2.34146	2.73171	2.73171	2.73171	0
	63	1110	1.11	1	5	1	7.76577	36.0721	63.3333	105.452	115.642	84.493	90.8318	92.9634	43.8378	107.171	212.623	328.265	503.59	503.59	596.554	588.788	0	1.51351	1.94595	3.20459	3.50459	3.07216	3.38216	2.60108	1.51351	3.45946	6.66405	10.1686	13.2408	16.623	19.2241	19.2241	0	0	0.864865	3.21216	3.73216	2.53	3.37	4.21	0	0	0
	64	710	0.71	1	2	1	10.6479	44	49.7887	61.3662	80.6479	115.577	52.6338	65.662	54.6479	104.437	165.803	246.451	414.662	414.662	480.324	469.676	0.492958	1.69014	2.49296	3.07042	4.23944	6.04225	1.01408	2.92958	2.1831	4.67606	7.74648	11.9859	18.0282	19.0423	21.9718	21.4789	0	0.253521	0.676056	1.35211	2.02817	2.02817	2.70423	2.70423	0	0	0
	65	1190	1.19	1	4	1	6.41176	38.1092	59.479	62.5462	77.0168	87.9244	85.0084	86.7311	44.521	104	166.546	243.563	416.496	416.496	503.227	496.815	0.470588	1.61345	2.01681	2.01681	3.07563	3.48739	3.48739	3.47899	2.08403	4.10084	6.11765	9.19328	12.6807	16.1681	19.6471	19.1765	0	1.17647	2.42017	2.42017	2.82353	3.22689	3.22689	2.82353	2.82353	2.82353	0
	66	760	0.76	1	5	1	8.38158	31.3553	45.4868	59.2237	64.3421	43.2763	43.7632	55.8816	39.7368	85.2237	144.447	208.789	295.829	295.829	351.711	343.329	0.328947	1.57895	1.89474	3.15789	3.47368	3.51316	3.5	3.55263	1.90789	3.80263	6.96053	10.4342	13.9474	17.4474	21	20.6711	0	0.105263	1.26316	2.52632	3.15789	1.26316	1.26316	1.89474	2.71474	2.71474	1.89474
	67	1550	1.55	0	.	1	8.60645	38.7016	69.8755	90.7839	109.47	109.47	116.77	116.77	47.3081	117.184	207.967	317.437	543.677	543.677	660.447	651.841	0.412903	1.77871	3.17839	3.21419	3.25	3.25	3.47	3.47	2.19161	5.37	8.58419	11.8342	15.0842	18.5542	22.0242	21.6113	0	0.94	2.82	4.23	5.64	5.64	6.01	6.01	0	0	0
	68	710	0.71	1	4	1	2.23944	26.9014	44.1127	44.1127	49.1831	55.0986	68.0563	62.4225	29.1408	73.2535	117.366	166.549	289.704	289.704	352.127	349.887	0.140845	1.69014	2.3662	2.3662	1.67606	2.50704	3.04225	3.5493	1.83099	4.19718	6.56338	8.23944	10.7465	13.7887	17.338	17.1972	0	0	0.676056	0.676056	1.35211	2.02817	2.70423	2.70423	2.70423	2.02817	0
	69	970	0.97	1	3	1	16.8351	41.7938	60.7216	78.299	97.4948	90.7938	109.804	116.124	58.6289	119.351	197.649	295.144	495.742	495.742	611.866	595.031	1.08247	1.97938	1.97938	2.53608	2.98969	3.21649	3.62887	3.93814	3.06186	5.04124	7.57732	10.567	13.7835	17.4124	21.3505	20.268	0	0.28866	0.989691	1.48454	1.97938	1.97938	2.96907	2.96907	2.96907	0	0
	70	980	0.98	1	2	1	20.8571	26.9184	44.5612	48.7755	60	71.6327	67.7551	87.2839	47.7755	92.3367	141.112	201.112	340.5	340.5	427.784	406.927	1.28571	1.46939	2.4898	2.9898	3.5	3.46939	3.28571	3.54714	2.7551	5.2449	8.23469	11.7347	15.2041	18.4898	22.0369	20.7512	0	0.183673	0.489796	0.979592	1.95918	2.93878	2.44898	3.63898	0	0	0
	71	1110	1.11	1	4	1	12.6036	33.9279	26.3784	46.3153	57.045	55.7207	73.7838	79.7748	46.5315	72.9099	119.225	176.27	305.775	305.775	385.55	372.946	0.756757	1.94595	1.94595	2.81081	2.81982	2.81982	3.83784	3.83784	2.7027	4.64865	7.45946	10.2793	13.0991	16.9369	20.7748	20.018	0	0.432432	0.432432	1.72973	2.16216	2.16216	3.02703	3.45946	3.45946	3.02703	0
	72	840	0.84	1	5	1	15.131	48.0952	92.9048	92.9048	91.0833	113.476	136.692	127.066	63.2262	156.131	249.036	340.119	590.287	590.287	717.353	702.222	0.77381	1.42857	2.57143	2.57143	2.57143	3.65476	4.3119	4.44524	2.20238	4.77381	7.34524	9.91667	13.5714	17.8833	22.3286	21.5548	0.309524	0.571429	1.71429	1.71429	1.71429	2.85714	4.24714	3.62429	3.3581	3.81	3.81
	73	890	0.89	1	3	1	4.86517	40.4494	44.4944	63.4831	75.382	84.2809	131.711	89.5533	45.3146	89.809	153.292	228.674	444.666	444.666	534.219	529.354	0.269663	2.69663	0.449438	3.48315	3.7191	3.95506	4.7873	2.92213	2.96629	3.41573	6.89888	10.618	14.573	19.3603	22.2825	22.0128	0	0	0.404494	1.07865	1.61798	2.1573	4.44663	2.82865	2.82865	0	0
	74	940	0.94	1	3	1	11.0638	46.9894	48.6915	41.8085	75.5532	99.6232	115.983	112.724	58.0532	106.745	148.553	224.106	439.713	439.713	552.437	541.373	0.510638	1.53191	1.53191	2.51064	3.57447	4.28447	4.62319	4.19511	2.04255	3.57447	6.08511	9.65957	13.944	18.5672	22.7623	22.2517	0	0	0.297872	0.510638	1.53191	2.77191	3.90255	3.81128	4.27319	0	0
	75	610	0.61	1	6	1	14.0164	53.2951	35.7049	40.8525	58.0656	55.3443	60.9508	55.4098	67.3115	103.016	143.869	201.934	318.23	318.23	373.639	359.623	0.459016	1.57377	1.57377	2.36066	2.7541	2.7541	3.31148	3.04918	2.03279	3.60656	5.96721	8.72131	11.4754	14.7869	17.8361	17.377	0	0.491803	1.57377	1.57377	2.36066	2.36066	2.36066	2.36066	2.36066	2.36066	1.57377
	76	830	0.83	1	4	1	18.7952	49.7952	53.1687	57.8072	64.0361	76.6988	76.6988	72.0602	68.5904	121.759	179.566	243.602	397	397	469.06	450.265	0.722892	2.0241	2.0241	2.60241	2.60241	2.84337	2.84337	2.50602	2.74699	4.77108	7.37349	9.9759	12.8193	15.6627	18.1687	17.4458	0	0.819277	1.15663	1.15663	1.73494	2.31325	2.31325	2.31325	0	0	0
	77	1180	1.18	1	3	1	19.4576	30.5085	44.4068	58.2034	63.1949	59.0508	67.1949	76.4153	49.9661	94.3729	152.576	215.771	342.017	342.017	418.432	398.975	0.949153	2.0339	2.0339	2.78814	1.54237	1.54237	1.99153	2.50847	2.98305	5.01695	7.80508	9.34746	10.8898	12.8814	15.3898	14.4407	0	0	0.271186	0.813559	1.22034	1.22034	2.0339	2.44068	2.44068	0	0
	78	810	0.81	0	7	1	2.39506	22.9506	37.4815	48.3333	44.1975	44.1975	66.8642	73.642	25.3457	62.8272	111.16	155.358	266.42	266.42	340.062	337.667	0.0987654	0.888889	1.48148	2.07407	2.37037	2.37037	2.37037	2.71605	0.987654	2.46914	4.54321	6.91358	9.28395	11.6543	14.3704	14.2716	0	0	0.345679	0.592593	1.18519	1.18519	2.37037	2.96296	0	0	0
	79	1140	1.14	1	4	1	17.2281	41.7632	75.7018	79.9123	80.1754	74.8509	80.2368	85.6842	58.9912	134.693	214.605	294.781	449.868	449.868	535.553	518.325	0.614035	0.842105	2.73684	2.73684	3.00877	3.0614	3.33333	3.32456	1.45614	4.19298	6.92982	9.9386	13	16.3333	19.6579	19.0439	0	0.491228	1.68421	2.10526	2.94737	2.94737	3.36842	3.36842	3.36842	3.36842	0
	80	780	0.78	1	5	1	19.859	25.3333	32.1282	45.2821	67.1282	80.7436	93.4267	99.2856	45.1923	77.3205	122.603	189.731	363.901	363.901	463.187	443.328	1.17949	1.53846	1.84615	2.15385	2.76923	3.02564	2.61051	3.40538	2.71795	4.5641	6.71795	9.48718	12.5128	15.1233	18.5287	17.3492	0	0	0.25641	1.23077	1.84615	2.46154	3.26154	3.26154	3.87692	5.29231	6.09231
	81	610	0.61	0		1	34.623	7.18033	9.40984	8.90164	8.06557	8.06557	8.06557	5.81967	41.8033	51.2131	60.1148	68.1803	84.3115	84.3115	90.1311	55.5082	0.721311	0.393443	0.393443	0.393443	0.393443	0.393443	0.393443	0	1.11475	1.5082	1.90164	2.29508	2.68852	3.08197	3.08197	2.36066	0	0	0	0	0	0	0	0	0	0	0
	82	610	0.61	0		1	6.95082	19.1475	35.1475	39.3607	40.623	56.9016	56.7213	43.2623	26.0984	61.2459	100.607	141.23	254.852	254.852	298.115	291.164	0.311475	1.18033	1.18033	1.96721	2.36066	3.93443	2.7541	2.7541	1.4918	2.67213	4.63934	7	10.9344	13.6885	16.4426	16.1311	0	0	0.0327869	0.786885	1.57377	2.36066	1.57377	0.0327869	0	0	0
	83	1160	1.16	0		1	17.4914	42.8276	123.95	115.966	80.5431	105.588	119.468	88.6248	60.319	184.269	300.235	380.778	605.834	605.834	694.459	676.968	1.08621	1.44828	4.67724	4.23724	3.51724	4.00724	4.29724	2.41828	2.53448	7.21172	11.449	14.9662	18.9734	23.2707	25.689	24.6028	0	0.517241	4.49276	4.57034	3.31034	4.65034	5.46034	4.05931	0	0	0
	84	580	0.58	0		1	8.12069	11.0345	5.7931	84.2241	48.569	26.8103	22.2069	20.3966	19.1552	24.9483	109.172	157.741	206.759	206.759	227.155	219.034	0.465517	1.24138	0	1.24138	2.48276	0	0	0.258621	1.7069	1.7069	2.94828	5.43103	5.43103	5.43103	5.68966	5.22414	0	0	0	0.827586	1.65517	0	0	0	0	0	0
	85	480	0.48	0	7	1	5.89583	22.6667	45.5625	52.0833	53.4375	58.1458	62.125	54.4375	28.5625	74.125	126.208	179.646	299.917	299.917	354.354	348.458	0.395833	1.5	1.5	2.5	2.5	3	3	1.25	1.89583	3.39583	5.89583	8.39583	11.3958	14.3958	15.6458	15.25	0	0	0.625	1	1	2	2	2	0	0	0
	86	670	0.67	1	4	1	14.8358	28.403	51.1791	50.3731	59.194	71.6119	77.5672	58.0746	43.2388	94.4179	144.791	203.985	353.164	353.164	411.239	396.403	0.850746	1.43284	2.14925	2.14925	2.50746	2.98507	3.25373	0.865672	2.28358	4.43284	6.58209	9.08955	12.0746	15.3284	16.194	15.3433	0	0.447761	1.43284	1.43284	2.14925	2.86567	2.86567	2.86567	3.80567	2.12642	0
	87	1200	1.2	0	.	1	2.90833	39.7417	57.0583	95.0867	90.19	111.162	125.442	116.278	42.65	99.7083	194.795	284.985	521.588	521.588	637.867	634.958	0.125	1.4	2	3.5	3.78	4.06	4.9	3.96667	1.525	3.525	7.025	10.805	14.865	19.765	23.7317	23.6067	0	1.2	2	3.61	4.1	4.58	4.64	4.85	0	0	0
	88	1010	1.01	1	3	1	10.2772	37.6535	37.6535	44.3366	61.2079	86.4079	84.8396	89.2198	47.9307	85.5842	129.921	191.129	362.376	362.376	451.596	441.319	0.445545	1.42574	1.42574	1.77228	1.93069	2.68069	3.26069	2.80198	1.87129	3.29703	5.06931	7	9.68069	12.9414	15.7434	15.2978	0.277228	0.950495	0.950495	1.42574	1.90099	3.20099	2.78525	3.65802	4.32	0	0
	89	930	0.93	1	3	1	5.73118	38.8387	38.8387	56.7097	58.6882	77.6452	85.2547	77.6728	44.5699	83.4086	140.118	198.806	361.706	361.706	439.379	433.648	0.258065	1.80645	1.80645	2.51613	2.51613	3	3.20387	3.31656	2.06452	3.87097	6.3871	8.90323	11.9032	15.1071	18.4237	18.1656	0.172043	1.03226	1.03226	1.54839	1.54839	2.19355	3.83065	2.91226	4.51527	0	0
	90	1220	1.22	0	.	1	26.4672	52.9344	95.7292	112.688	129.901	136.417	145.031	184.295	79.4016	175.131	287.819	417.719	699.167	699.167	883.462	856.995	0.786885	1.57377	3.51738	2.95377	2.72574	2.75	3.44	3.23	2.36066	5.87803	8.8318	11.5575	14.3075	17.7475	20.9775	20.1907	0.590164	1.18033	3.15721	2.78344	3.74393	4.77	5.97	8.93	0	0	0
	91	510	0.51	1	4	1	18.7059	48	90.5098	94.1373	150.451	76.8627	85.8075	96.6229	66.7059	157.216	251.353	401.804	564.474	564.474	661.097	642.391	0.411765	1.88235	2.82353	2.82353	3.21569	3.17647	3.99333	4.26451	2.29412	5.11765	7.94118	11.1569	14.3333	18.3267	22.5912	22.1794	0.54902	0.941176	2.82353	2.82353	9.41176	2.82353	4.43412	5.00412	4.16235	3.79118	0
	92	750	0.75	1	4	1	3.18667	62.08	71.6	70.9067	81.56	80.8	88.56	100.987	65.2667	136.867	207.773	289.333	458.693	458.693	559.68	556.493	0.08	1.92	2.88	2.88	3.12	3.12	3.2	3.2	2	4.88	7.76	10.88	14	17.2	20.4	20.32	0.106667	1.92	2.56	2.56	3.2	3.2	3.2	3.2	3.2	3.2	0
	93	780	0.78	0		1	13.2692	22.2564	38.8333	50.7949	50.7949	50.7949	53.9487	68.1154	35.5256	74.359	125.154	175.949	280.692	280.692	348.808	335.538	0.384615	0.923077	1.53846	2.15385	2.15385	2.15385	2.15385	2.76923	1.30769	2.84615	5	7.15385	9.30769	11.4615	14.2308	13.8462	0.25641	0.615385	1.23077	1.84615	1.84615	1.84615	1.84615	2.46154	0	0	0
	94	800	0.8	0	7	1	19.525	34.1875	55.425	65.025	77.05	99.8125	97.1375	96.55	53.7125	109.138	174.163	251.213	448.163	448.163	544.712	525.188	0.65	1.5	1.8	2.7	3.3	3.6	3.6	3.5625	2.15	3.95	6.65	9.95	13.55	17.15	20.7125	20.0625	0.65	1.2	1.8	2.4	3	3.6	3.6	3.6	0	0	0
	95	600	0.6	1	6	1	7.05	51.7333	59.0667	76.7	87.9	88.5333	88.45	89.5833	58.7833	117.85	194.55	282.45	459.433	459.433	549.017	541.967	0.15	1.6	1.6	2.4	3.2	3.2	2.7	3.46667	1.75	3.35	5.75	8.95	12.15	14.85	18.3167	18.1667	0.15	1.6	1.6	2.4	3.2	3.2	3.2	3.2	3.2	2.4	2.4
	96	1010	1.01	1	5	1	5.08911	31.1089	33.0297	55.7921	61.8614	88.901	88.0733	96.4931	36.198	69.2277	125.02	186.881	363.855	363.855	460.349	455.259	0.237624	1.42574	1.90099	2.13861	2.13861	2.89109	2.76901	3.01891	1.66337	3.56436	5.70297	7.84158	10.7327	13.5017	16.5206	16.283	0	0	0.277228	1.42574	1.42574	2.37624	2.57574	3.01574	3.42743	4.93	0
	97	870	0.87	1	3	1	14.7471	39.3103	46.3333	77.3103	67.4828	68.7586	68.7586	74.6667	54.0575	100.391	177.701	245.184	382.701	382.701	457.368	442.621	0.517241	1.37931	1.37931	2.98851	2.94253	2.94253	2.94253	3.50575	1.89655	3.27586	6.26437	9.2069	12.1494	15.092	18.5977	18.0805	0.413793	1.10345	1.10345	2.75862	2.75862	2.75862	2.75862	2.75862	2.75862	0	0
	98	1400	1.4	0		1	1.46429	35.1643	77.4	53.9571	70.2214	86.2871	97.7786	83.8914	36.6286	114.029	167.986	238.207	422.273	422.273	506.164	504.7	0.0357143	0.857143	3.17143	2.57143	3.42857	3.41143	3.77143	3.27429	0.892857	4.06429	6.63571	10.0643	13.4757	17.2471	20.5214	20.4857	0.0428571	1.02857	3.78286	2.74286	2.05714	3.51714	4.13714	3.41429	0	0	0
	99	400	0.4	1	3	1	19.675	42.95	40	68.3	68.3	68.3	73.475	64.3	62.625	102.625	170.925	239.225	381	381	445.3	425.625	0.55	1.2	1.8	2.55	2.55	2.55	3.175	3.65	1.75	3.55	6.1	8.65	11.2	14.375	18.025	17.475	0.55	1.2	1.2	2.4	2.4	2.4	2.4	2.4	0.9	0	0
	100	570	0.57	1	6	1	10.807	32.9474	42.4211	38.0877	49.3333	74.2105	51.8947	60.5965	43.7544	86.1754	124.263	173.596	299.702	299.702	360.298	349.491	0.578947	1.26316	1.26316	1.26316	1.68421	2.94737	2.59649	3.05263	1.84211	3.10526	4.36842	6.05263	9	11.5965	14.6491	14.0702	0	0.473684	0.842105	0.842105	1.68421	3.36842	2.52632	3.36842	2.52632	0	0
	101	1160	1.16	1	4	1	25.7672	36.3707	73.7683	110.338	101.157	91.9159	91.9159	101.666	62.1379	135.906	246.244	347.402	531.233	531.233	632.899	607.132	1.02586	1.44828	2.74517	3.82517	3.33379	4.03207	4.03207	4.32207	2.47414	5.21931	9.04448	12.3783	16.4103	20.4424	24.7645	23.7386	0.586207	0.827586	2.70759	4.59759	3.77	3.77	3.77	4.27	5.02	6.28	0
	102	1350	1.35	1	6	1	21.8519	25.763	75.0222	50.3333	78.4889	78.4889	82.5852	92.3693	47.6148	122.637	172.97	251.459	412.533	412.533	504.903	483.051	1.36296	1.42222	2.66667	2.66667	2.84444	2.84444	3.51111	3.79667	2.78519	5.45185	8.11852	10.963	13.8074	17.3185	21.1152	19.7522	0	0.296296	2.13333	1.06667	2.84444	2.84444	2.84444	3.76444	4.69444	3.62778	3.48111
	103	660	0.66	1	5	1	4.42424	35.4091	34.7424	34.7727	44.9545	69.3939	53.5455	62.2727	39.8333	74.5758	109.348	154.303	277.242	277.242	339.515	335.091	0.136364	1.09091	1.09091	1.09091	1.81818	2.22727	2.36364	2.72727	1.22727	2.31818	3.40909	5.22727	7.45455	9.81818	12.5455	12.4091	0.0909091	0.727273	0.727273	0.727273	1.45455	2.18182	2.18182	2.90909	3.84909	3.60182	4.07182
	104	940	0.94	1	3	1	2.21277	48	39.5745	55.9681	71.3936	72.617	81.4255	90.6064	50.2128	89.7872	145.755	217.149	371.191	371.191	461.798	459.585	0.0638298	1.02128	1.02128	2	3.01064	3.05319	3.06383	3.57447	1.08511	2.10638	4.10638	7.11702	10.1702	13.234	16.8085	16.7447	0.0638298	1.02128	1.02128	2.04255	2.55319	2.55319	2.55319	3.06383	3.06383	0	0
	105	850	0.85	1	5	1	5.44706	20.8941	50.9176	59.7059	67.8706	81.5059	72.2824	82.1529	26.3412	77.2588	136.965	204.835	358.624	358.624	440.776	435.329	0.352941	0.847059	1.41176	2.54118	2.54118	2.50588	2.30588	2.30588	1.2	2.61176	5.15294	7.69412	10.2	12.5059	14.8118	14.4588	0.0235294	0.564706	1.12941	2.25882	2.25882	2.82353	3.38824	3.38824	3.38824	3.38824	2.82353
	106	730	0.73	1	6	1	1.9589	32.7671	35.4247	46.6164	61.9452	63.6986	81.2055	78.3151	34.726	70.1507	116.767	178.712	323.616	323.616	401.932	399.973	0.136986	1.64384	1.64384	1.9726	2.30137	2.30137	2.49315	2.60274	1.78082	3.42466	5.39726	7.69863	10	12.4932	15.0959	14.9589	0	0.328767	0.657534	1.31507	1.9726	1.9726	2.63014	2.63014	2.63014	2.9589	2.63014
	107	1040	1.04	1	6	1	2.80769	26.6923	37.375	62.5769	79.4327	80.4615	81.6154	73.4904	29.5	66.875	129.452	208.885	370.962	370.962	444.452	441.644	0.173077	2.53846	2.07692	3.46154	3.46154	3.46154	3.59615	3.5	2.71154	4.78846	8.25	11.7115	15.1731	18.7692	22.2692	22.0962	0	1.11538	0.923077	2.76923	2.76923	2.76923	3.23077	3.69231	1.84615	2.76923	3.23077
	108	890	0.89	1	4	1	11.4382	44.8764	52.5169	53.0337	64.5393	86.6517	86.6517	91.3371	56.3146	108.831	161.865	226.404	399.708	399.708	491.045	479.607	0.640449	1.88764	2.42697	2.42697	2.78652	3.52809	3.52809	3.67416	2.52809	4.95506	7.38202	10.1685	13.6966	17.2247	20.8989	20.2584	0.426966	1.61798	2.1573	2.1573	2.69663	3.23596	3.23596	3.23596	0.539326	1.07865	0
	109	800	0.8	1	5	1	0.975	31.725	28.075	21.975	44.3875	74.35	56.225	47.9125	32.7	60.775	82.75	127.137	257.712	257.712	305.625	304.65	0.0625	1.5	1.5	0.9	2.1	2.2125	1.65	2.0125	1.5625	3.0625	3.9625	6.0625	8.275	9.925	11.9375	11.875	0	0.4625	0.6	0.6	1.2	1.8	1.8	0.6	0.6	0.6	1.8
	110	510	0.51	1	3	1	0	45.5294	31.2941	45.451	53.4706	56.3529	59.4706	61.7059	45.5294	76.8235	122.275	175.745	291.569	291.569	353.275	353.275	0	0.941176	0.941176	2.62745	2.5098	2.29412	2.41176	2.41176	0.941176	1.88235	4.5098	7.01961	9.31373	11.7255	14.1373	14.1373	0	1.88235	0.941176	0.941176	1.88235	1.88235	1.88235	1.88235	1.88235	0	0
	111	1240	1.24	0	7	1	14.4032	24.8306	77.6648	56.4919	74.2052	77.5671	83.9116	86.7732	39.2339	116.899	173.391	247.596	409.075	409.075	495.848	481.445	0.903226	1.54839	3.19613	2.51613	3.00258	3.46613	3.33613	3.51613	2.45161	5.64774	8.16387	11.1665	14.6326	17.9687	21.4848	20.5816	0.209677	0.387097	2.71839	1.54839	1.94419	2.41419	3.03419	3.53419	0	0	0
	112	1140	1.14	1	3	1	26.0439	33.5088	47.1053	91.0088	45.1316	79.5351	92.266	89.9016	59.5526	106.658	197.667	242.798	414.599	414.599	504.501	478.457	1.28947	1.47368	2.10526	2.50877	0.631579	3.14035	3.51018	3.69579	2.76316	4.86842	7.37719	8.00877	11.1491	14.6593	18.3551	17.0656	0.315789	0.842105	1.57895	2.10526	2.52632	2.52632	3.71737	3.21421	2.90316	0	0
	113	1440	1.44	1	3	1	16.6319	27.1667	49.0225	73.3164	73.78	88.5711	74.2656	78.35	43.7986	92.8211	166.137	239.917	402.754	402.754	481.104	464.472	0.861111	2	2.47	2.91028	2.78111	2.49917	2.645	2.01417	2.86111	5.33111	8.24139	11.0225	13.5217	16.1667	18.1808	17.3197	0	0.166667	1.81	3.08667	3.02	3.81	2.94889	3.89	5.19	0	0
	114	980	0.98	1	4	1	28.8469	31.8776	45.3469	55.1837	71.051	107.814	112.252	107.19	60.7245	106.071	161.255	232.306	452.373	452.373	559.563	530.717	1.34694	1.71429	1.71429	1.95918	3.03061	4.22061	3.86673	4.08429	3.06122	4.77551	6.73469	9.76531	13.9859	17.8527	21.9369	20.59	0	0.795918	1.46939	1.95918	2.44898	4.12878	4.71878	3.84939	4.43939	4.06408	0
	115	1160	1.16	1	3	1	31.1552	50.2759	73.7586	78.609	90.3893	86.2083	87.579	92.4159	81.431	155.19	233.799	324.188	497.975	497.975	590.391	559.236	1.32759	1.86207	2.44207	2.76655	3.00483	3.22586	3.14517	3.60103	3.18966	5.63172	8.39828	11.4031	14.629	17.7741	21.3752	20.0476	0.758621	1.24138	2.24138	2.75138	3.25138	2.92379	3.42379	3.77	4.52	0	0
	116	720	0.72	1	5	1	26.9861	30.125	40.0278	56.9861	62.4444	81.125	79.1667	74.25	57.1111	97.1389	154.125	216.569	376.861	376.861	451.111	424.125	1.22222	1.33333	2.33333	3	3	4	3.69444	3.43056	2.55556	4.88889	7.88889	10.8889	14.8889	18.5833	22.0139	20.7917	0	1.33333	2	2.66667	2.66667	3	2.66667	2	2	2	2
	117	590	0.59	1	5	1	16.3559	48.322	35.2542	66.2712	69.9153	78.7119	87.8814	90.1525	64.678	99.9322	166.203	236.119	402.712	402.712	492.864	476.508	0.932203	1.54237	1.54237	1.74576	2.44068	2.88136	3.42373	3.50847	2.47458	4.01695	5.76271	8.20339	11.0847	14.5085	18.0169	17.0847	0	0	0.79661	1.45763	2.44068	2.84746	3.25424	3.49153	3.49153	4.55153	4.55068
	118	610	0.61	1	6	1	12.2951	42.4262	24.5902	32.2623	52.8852	49.7705	65.0656	78.7049	54.7213	79.3115	111.574	164.459	279.295	279.295	358	345.705	0.393443	0.786885	0.786885	1.96721	3.14754	3.14754	3.21311	2.80328	1.18033	1.96721	3.93443	7.08197	10.2295	13.4426	16.2459	15.8525	0	0	0	0.295082	1.57377	1.57377	0.786885	0.786885	1.57377	2.59377	1.53
	119	890	0.89	1	4	1	26.4157	28.0674	52.3371	80.8989	77.5056	86.4607	114.287	103.89	54.4831	106.82	187.719	265.225	465.973	465.973	569.863	543.447	1.11236	1.11236	2.69663	2.69663	3.19101	3.50562	3.70101	3.9109	2.22472	4.92135	7.61798	10.809	14.3146	18.0156	21.9265	20.8142	0	0.247191	1.07865	1.07865	1.61798	2.1573	4.09663	4.44663	5.49663	5.3236	0
	120	1020	1.02	0	7	1	24.6471	35.8824	54.6863	19.7549	47.402	86.5769	91.8369	87.5971	60.5294	115.216	134.971	182.373	360.786	360.786	448.383	423.736	1.16667	1.64706	2.35294	0.784314	1.88235	3.21353	3.32353	3.04137	2.81373	5.16667	5.95098	7.83333	11.0469	14.3704	17.4118	16.2451	0	0.470588	1.88235	0.588235	1.41176	3.42294	3.72294	3.56235	0	0	0
	121	860	0.86	0	7	1	25.186	71.1977	64.8256	58.4884	91.7558	98.5814	89.4651	77.593	96.3837	161.209	219.698	311.453	499.5	499.5	577.093	551.907	0.744186	3.06977	2.51163	1.67442	1.67442	2.23256	2.23256	2.7093	3.81395	6.32558	8	9.67442	11.907	14.1395	16.8488	16.1047	0.186047	1.11628	1.67442	1.11628	1.11628	1.67442	1.67442	2.23256	0	0	0
	122	1130	1.13	1	6	1	1.22124	34.6549	51.1239	67.177	66.4602	87.6549	67.8496	105.558	35.8761	87	154.177	220.637	376.142	376.142	481.699	480.478	0	1.48673	2.12389	2.54867	2.54867	2.54867	1.72566	2.91327	1.48673	3.61062	6.15929	8.70796	11.2566	12.9823	15.8956	15.8956	0	0.159292	0.849558	1.27434	1.27434	1.69912	1.69912	3.64867	3.67389	4.18389	4.27912
[truncated: 87 more columns]

## Sheet: TPN data_preNST
						Energy (EN)													total	total	total	Protein (EN)													total	total	total	Lipid (EN)
		Birth w	Birth w	S-TPN	day	day1	day2	day3	day4	day5	day6	day7	day8	day9	10	11	12	13	day7	day1-8	day2-8	day1	day2	day3	day4	day5	day6	day7	day8	day9	day10	day11	day12	day13	day7	day1-8	day2-8	day1	day2	day3	day4	day5	day6	day7	day8	day9	day10	day11	day12
123	1	960	0.96	0	7	21.0625	23.3646	23.1979	35.9375	42.125	62.5	86.9467	90.4258	0	0	0	0	0	295.134	385.56	364.498	1.125	1.25	1.25	1.25	1.25	2.5	2.85	2.35	0	0	0	0	0	11.475	13.825	12.7	0	0	0	0	0	0	1.38667	3.4075	0	0	0	0
124	2	870	0.87	1	2	22.6207	35.3103	47.7816	58.954	63.931	38.5402	44.5517	71.1724	0	0	0	0	0	311.69	382.862	360.241	1.10345	1.65517	2.48276	2.85057	2.75862	1.01149	1.65517	2.57471	0	0	0	0	0	13.5172	16.092	14.9885	0	0.551724	1.10345	1.65517	1.65517	0.551724	1.10345	2.75862	0	0	0	0
125	3	860	0.86	1	4	4.47674	22.6512	21.6512	21.6512	35.9651	40.3488	49.8023	50.9767	73.3721	57.5581	0	0	0	196.547	247.523	243.047	0.267442	1.39535	1.39535	1.39535	1.76744	2.13953	2.51163	2.51163	2.69767	2.04651	0	0	0	10.8721	13.3837	13.1163	0	0	0	0	0	0	0.418605	1.53488	2.23256	2.23256	0	0
126	4	746	0.746	1	2	4.20912	21.756	47.5201	46.0992	46.0992	46.0992	69.3968	74.7319	0	0	0	0	0	281.18	355.912	351.702	0.187668	0.965147	1.60858	1.60858	1.60858	1.60858	2.57373	2.68097	0	0	0	0	0	10.1609	12.8418	12.6542	0	0.268097	1.28686	1.28686	1.28686	1.28686	2.57373	2.57373	0	0	0	0
127	5	580	0.58	1	2	14.931	36.5	36.8448	38.5	48.3448	66.2241	86.8103	47.6034	0	0	0	0	0	328.155	375.759	360.828	0.413793	1.65517	1.10345	1.51724	2.2069	2.62069	2.89655	2.2069	0	0	0	0	0	12.4138	14.6207	14.2069	0	0	0	0	0	0.413793	2.48276	2.48276	0	0	0	0
128	6	910	0.91	1	5	10.5714	14.2967	35.8791	52.5714	60.1099	69.1209	74.1429	86.8538	88.7538	120.501	91.0373	0	0	316.692	403.546	392.975	0.263736	1.84615	2.10989	2.9011	3.42857	3.51648	3.51648	3.9744	4.01648	4.13648	3.50736	0	0	17.5824	21.5568	21.2931	0	0	1.05495	2.10989	2.63736	3.16484	3.69231	4.19484	4.00736	6.98473	3.98242	0
129	7	1810	1.81	0	.	1.91713	36.2388	52.5097	66.5054	86.3785	96.2857	101.22	93.75	0	0	0	0	0	441.055	534.805	532.888	0	1.78597	2.25597	2.98116	4.26193	3.99895	2.57575	2.41	0	0	0	0	0	17.8597	20.2697	20.2697	0	0.8	1.61	2.41	3.09	3.87	4.64	4.64	0	0	0	0
130	8	498	0.498	0	.	8.01205	31.0843	52.2289	36.2651	42.5502	43.3936	54.5783	24.8193	0	0	0	0	0	268.112	292.932	284.92	0.180723	0.481928	0.963855	0.963855	0.401606	2.89157	3.37349	0	0	0	0	0	0	9.25703	9.25703	9.07631	0	0	1.68675	0.963855	0.963855	0.963855	1.20482	0	0	0	0	0
131	9	810	0.81	1	4	11.7901	34.5679	48.1235	63.1852	82.3333	71.4198	140.04	104.243	112.538	108.566	0	0	0	451.46	555.704	543.913	0.518519	1.77778	2.37037	2.96296	3.45679	3.16049	3.67926	4.00296	2.94531	2.83025	0	0	0	17.9262	21.9291	21.4106	0	0	0.592593	1.18519	1.77778	1.77778	2.92778	3.57778	4.46778	3.83037	0	0
132	10	860	0.86	1	6	9.12791	27.0698	46.6395	56.3023	65.2326	71.9302	86.1395	82.8488	79.4884	73.0465	91.8347	104.88	0	362.442	445.291	436.163	0.639535	1.39535	1.67442	1.95349	2.23256	2.51163	2.60465	2.32558	2.32558	2.97674	3.56674	3.84977	0	13.0116	15.3372	14.6977	0	0	0.953488	1.67442	2.23256	2.7907	3.34884	3.34884	3.34884	2.23256	3.25256	3.58256
133	11	430	0.43	1	6	11.2093	42.3256	56.1628	46.5116	60.1628	53.3953	79.3488	73.4186	64.1628	40.9302	24.4651	24.4651	0	349.116	422.535	411.326	0.534884	1.67442	2.23256	1.67442	2.23256	2.23256	2.7907	2.97674	1.11628	0	0	0	0	13.3721	16.3488	15.814	0	0.744186	1.11628	1.11628	2.23256	2.23256	3.34884	3.34884	2.23256	0	0	0
134	12	582	0.582	0	.	0	27.457	37.5601	40.6357	39.4845	35.9107	32.7491	11.4433	0	0	0	0	0	213.797	225.241	225.241	0	1.54639	2.06186	2.47423	2.8866	2.47423	2.8866	0	0	0	0	0	0	14.3299	14.3299	14.3299	0	0	0	0.378007	0.824742	0.824742	1.64948	0	0	0	0	0
135	13	940	0.94	1	5	14.7128	40.6489	52.5532	53.9255	49.6489	58.4362	59.3511	61.8936	59.5745	59.5745	59.4681	0	0	329.277	391.17	376.457	0.478723	1.78723	2.29787	2.55319	2.55319	2.55319	2.55319	2.55319	2.55319	2.55319	2.55319	0	0	14.7766	17.3298	16.8511	0	0.93617	1.53191	2.04255	2.04255	2.55319	2.55319	2.55319	2.55319	2.55319	2.55319	0
136	14	1220	1.22	0	.	6.36885	18.3934	25.5902	23.4754	27.0164	60.7705	86.762	102.197	0	0	0	0	0	248.377	350.573	344.204	0	0	0	0	0.393443	1.57377	2.26377	3.46066	0	0	0	0	0	4.23098	7.69164	7.69164	0	0	0	0	0.196721	0.786885	1.97689	3.09033	0	0	0	0
137	15	740	0.74	1	4	30.7973	45.2432	53.2432	65.8378	43.973	48.9459	53.9189	52.1081	69.9559	64.3884	0	0	0	341.959	394.068	363.27	1.08108	1.94595	2.59459	3.02703	2.05405	2.05405	2.05405	1.94595	2.02973	2.02973	0	0	0	14.8108	16.7568	15.6757	0	0	0.243243	1.2973	1.2973	1.2973	1.2973	1.2973	2.78595	2.78595	0	0
138	16	960	0.96	1	3	0.927083	22.3333	40.6667	50.9271	61.1979	68.1042	69.4062	75.3438	92.1238	0	0	0	0	313.562	388.906	387.979	0.0416667	1	1	2.25	2.66667	3.16667	3.16667	3.16667	3.51667	0	0	0	0	13.2917	16.4583	16.4167	0	0	0	0.5625	1.5	2	2	2.5	3.47	0	0	0
139	17	730	0.73	1	4	2.50685	22.2466	22.2466	22.2603	46.9863	66.0685	82.2466	98.1918	85.0822	54.9589	0	0	0	264.562	362.753	360.247	0	1.64384	1.64384	1.64384	2.19178	2.84932	3.72603	3.35616	1.64384	1.42466	0	0	0	13.6986	17.0548	17.0548	0	0	0	0	0.657534	1.31507	1.9726	3.28767	3.28767	1.31507	0	0
140	18	1360	1.36	1	5	14.5882	22.2941	33.7941	41.7059	65.5997	97.6241	94.8006	99.1318	92.0659	88.5365	90.6718	0	0	370.407	469.539	454.95	0.0367647	0.882353	1.41176	2.11765	2.57765	3.42471	2.71882	3.00647	2.57824	2.57824	3.10118	0	0	13.1697	16.1762	16.1394	0	0	0	0.676471	1.96588	3.24176	3.24176	3.34882	3.80882	3.45588	3.21	0
141	19	570	0.57	1	6	9.68421	29.7544	23.5789	26.6667	21.3158	39.5789	52.3509	61.8246	61.8246	70.2456	89.1382	89.5482	0	202.93	264.754	255.07	0.22807	1.26316	1.26316	1.26316	2.10526	2.52632	3.08772	2.66667	2.66667	2.66667	3.06667	3.25667	0	11.7368	14.4035	14.1754	0	0	0	0	0	0	0	0.842105	0.842105	1.68421	2.77421	3.32421
142	20	1080	1.08	1	3	25.7685	22.5185	38.8148	57.6204	57.6204	63.8241	68.2315	71.9907	63.5833	0	0	0	0	334.398	406.389	380.62	0.907407	1.55556	1.55556	2.14815	2.14815	2.14815	2.44444	2.59259	2.59259	0	0	0	0	12.9074	15.5	14.5926	0	0	0	1.33333	1.33333	1.77778	2.22222	2.22222	1.77778	0	0	0
143	21	810	0.81	1	2	30.1111	28.0247	41.8765	53.3333	56.7654	56.8025	54.5309	58.0123	0	0	0	0	0	321.444	379.457	349.346	1.11111	2.37037	3.67901	3.16049	2.8642	2.8642	2.8642	2.8642	0	0	0	0	0	18.9136	21.7778	20.6667	0	0	0	0.592593	1.18519	1.77778	1.77778	1.77778	0	0	0	0
144	22	724	0.724	1	2	21.7818	23.9227	43.2044	48.453	47.3757	54.0055	56.4088	61.547	0	0	0	0	0	295.152	356.699	334.917	0.883978	0.662983	2.09945	2.32044	2.32044	2.32044	2.32044	2.32044	0	0	0	0	0	12.9282	15.2486	14.3646	0	0	0.662983	1.32597	1.32597	1.98895	1.98895	2.65193	0	0	0	0
145	23	980	0.98	1	3	8.15306	31.6939	33.1939	40.8265	51.0612	60.8367	86.1447	87.6408	97.8306	0	0	0	0	311.91	399.551	391.398	0.336735	1.46939	1.71429	2.20408	2.77551	2.93878	3.48041	3.44388	3.16245	0	0	0	0	14.9192	18.3631	18.0263	0	0	0	0.22449	0.489796	0.979592	2.24959	2.5598	2.86	0	0	0
146	24	722	0.722	0	.	12.6316	34.4044	43.7673	56.1219	53.0748	59.169	58.3795	57.1884	0	0	0	0	0	317.548	374.737	362.105	0.277008	1.66205	1.66205	2.32687	2.32687	2.32687	2.32687	2.32687	0	0	0	0	0	12.9086	15.2355	14.9584	0	0.0969529	0.66482	1.32964	1.32964	1.32964	1.32964	1.32964	0	0	0	0
147	25	876	0.876	1	4	24.5205	26.1644	38.3562	46.5753	53.516	79.3379	60.6164	69.6804	95.6308	95.2831	0	0	0	329.087	398.767	374.247	1.23288	1.64384	2.73973	2.73973	3.0137	3.74429	4.38356	4.74886	5.19886	5.38886	0	0	0	19.4977	24.2466	23.0137	0	0	0.479452	0.547945	0.547945	1.64384	2.19178	2.73973	3.97973	4.50973	0	0
148	26	1220	1.22	0	.	2.21311	18.9344	24.5574	57.63	81.3925	92.6379	106.548	106.63	0	0	0	0	0	383.913	490.543	488.33	0	0	0.459016	2.93279	2.26672	2.34	2.75	3.17	0	0	0	0	0	10.7485	13.9185	13.9185	0	0	0	1.55	3.58	4.06	4.77	5.49	0	0	0	0
149	27	710	0.71	0	.	9.29577	20.0563	31.3944	53.0845	56.3803	83.8169	65.6761	76.6056	0	0	0	0	0	319.704	396.31	387.014	0	0.985915	2.02817	2.70423	2.70423	3.38028	3.71831	3.38028	0	0	0	0	0	15.5211	18.9014	18.9014	0	0	0	0.352113	0.676056	2.02817	2.70423	3.38028	0	0	0	0
150	28	720	0.72	0	.	12.8194	38.4444	44.6667	43.6667	54.4028	39.6944	72.5556	74.9306	0	0	0	0	0	306.25	381.181	368.361	0.555556	1.66667	2	2	2.33333	2.66667	3	3	0	0	0	0	0	14.2222	17.2222	16.6667	0	0	0	0.388889	0.666667	0.666667	2	2	0	0	0	0
151	29	1210	1.21	0	.	2.57851	29.438	38.2314	51.8512	63.9339	57.7603	57.9256	72.3364	0	0	0	0	0	301.719	374.055	371.477	0	0	1.78512	2.38017	2.97521	2.97521	2.97521	3.13851	0	0	0	0	0	13.0909	16.2294	16.2294	0	0	0.46281	1.58678	2.38017	2.38017	2.38017	3.34017	0	0	0	0
152	30	1100	1.1	1	2	3.67273	24.0273	64.4545	64.4545	76.2636	75.7455	114.055	141.457	0	0	0	0	0	422.673	564.13	560.457	0	1.74545	2.10909	2.10909	2.69091	2.69091	4.12818	5.10727	0	0	0	0	0	15.4736	20.5809	20.5809	0	0.109091	1.30909	1.30909	2.18182	2.18182	3.84818	5.10455	0	0	0	0
153	31	1100	1.1	0	7	2.93636	18.4	45.2273	50.3364	37.8909	60.2009	73.1355	92.8691	0	0	0	0	0	288.127	380.996	378.06	0	0	1.52727	2.18182	1.30909	2.06909	2.37909	3.71636	0	0	0	0	0	9.46636	13.1827	13.1827	0	0	0.872727	1.74545	0.872727	2.19273	2.57727	2.91	0	0	0	0
154	32	980	0.98	1	4	16.6327	44.4694	117.724	84.7653	99.051	134.95	126.88	135.158	123.974	138.184	0	0	0	624.472	759.63	742.997	0.857143	1.46939	1.95918	1.14286	2.69388	4.68837	3.64898	3.59898	3.69265	3.34367	0	0	0	16.4598	20.0588	19.2016	0	0.408163	1.46939	1.46939	1.95918	4.27878	3.54939	3.70041	3.57	4.61	0	0
155	33	1410	1.41	1	4	8.21277	39.5745	53.7021	53.7021	63.2908	63.3475	62.4397	70.0922	68.0071	74.0345	0	0	0	344.27	414.362	406.149	0.141844	1.70213	1.3617	1.3617	1.06383	1.92908	1.64539	2.09929	2.09929	2.41213	0	0	0	9.20567	11.305	11.1631	0	0	0	0	0.992908	2.04255	2.04255	2.04255	2.04255	2.94213	0	0
156	34	1360	1.36	0	.	9.66912	32.9559	52.2797	53.8471	68.3106	72.5497	80.8229	84.2938	0	0	0	0	0	370.435	454.729	445.06	0.294118	0.882353	2.25471	2.50471	3.00471	3.24471	2.46529	2.22	0	0	0	0	0	14.6506	16.8706	16.5765	0	0	0.86	1.28	2.14	2.57	3	3.85	0	0	0	0
157	35	1070	1.07	1	2	10.3178	47.4019	46.9626	48.7477	55.6636	54.1028	75.0465	92.7944	0	0	0	0	0	338.243	431.037	420.719	0.523364	1.57009	1.71963	1.71963	1.79439	1.79439	1.7515	2.29626	0	0	0	0	0	10.873	13.1693	12.6459	0	0	0.261682	0.448598	0.897196	0.897196	1.5386	2.3586	0	0	0	0
158	36	1050	1.05	1	2	3.32381	39.9238	53.8286	64.7143	38.8286	60.6548	71.4248	94.29	0	0	0	0	0	332.699	426.989	423.665	0.133333	1.6	2.13333	2.4381	2.28571	2.92571	3.24571	3.56571	0	0	0	0	0	14.7619	18.3276	18.1943	0	0	0.247619	0.914286	0.914286	2.02429	2.57429	3.13429	0	0	0	0
159	37	1120	1.12	1	3	6.8125	31.3929	46.2411	103.862	96.2304	103.76	105.814	105.252	108.976	0	0	0	0	494.113	599.365	592.553	0.267857	1.07143	1.28571	3.54286	3.84286	3.65286	3.85286	4.05286	3.83321	0	0	0	0	17.5164	21.5693	21.3014	0	0	0.428571	2.84571	3.36571	4.06571	3.87571	3.89	4.45	0	0	0
160	38	780	0.78	1	6	23.5897	48.5385	31.4231	49.4231	45.3718	45.141	63.3333	67.7821	51.2821	61.5256	68.9103	69.9231	0	306.821	374.603	351.013	0.961538	1.53846	1.53846	1.84615	2.15385	2.15385	2.87179	2.07692	2.25641	2.97436	3.11538	2.97436	0	13.0641	15.141	14.1795	0	0	0.25641	1.23077	1.23077	1.23077	1.23077	1.84615	1.84615	2.46154	2.46154	2.46154
161	39	710	0.71	0	.	12.8169	61.8451	42.7042	42.7042	42.7042	48.7606	66.3313	74.2186	0	0	0	0	0	317.866	392.085	379.268	0.492958	2.02817	1.69014	1.69014	1.69014	1.69014	2.01014	2.34817	0	0	0	0	0	11.2918	13.64	13.147	0	0	0	0	0	0.394366	1.55606	2.23211	0	0	0	0
162	40	1090	1.09	1	3	9.13761	30.7156	40.0092	68.6683	81.92	92.32	104.883	105.511	100.35	0	0	0	0	427.654	533.165	524.028	0.165138	1.3211	1.54128	2.60165	3.19202	3.50202	3.95881	3.75505	3.34862	0	0	0	0	16.282	20.0371	19.8719	0	0	0.880734	1.95073	2.6611	3.1911	3.7211	3.45376	3.47	0	0	0
163	41	730	0.73	0	.	5.87671	7.36986	7.36986	59.3699	63.2877	50.6301	33.4658	46.2466	0	0	0	0	0	227.37	273.616	267.74	0	0	0	0	0	0	0	0	0	0	0	0	0	0	0	0	0	0	0	0	0	0	0	0	0	0	0	0
164	42	1690	1.69	1	4	16.355	42.9467	61.1893	61.1893	75.6982	91.3136	91.3136	91.1865	91.6535	93.0203	0	0	0	440.006	531.192	514.837	0.443787	1.98817	2.4142	2.4142	2.93491	3.30769	3.30769	3.44024	3.51024	3.48621	0	0	0	16.8107	20.2509	19.8071	0	0.739645	1.98817	1.98817	2.55621	3.12426	3.12426	3.30219	3.26012	3.14805	0	0
165	43	1060	1.06	0	.	17.3679	57.0666	64.1142	84.1981	75.4528	73.3208	73.3208	72.6509	0	0	0	0	0	444.841	517.492	500.124	0.235849	1.61208	1.69208	2.26415	2.26415	2.26415	2.26415	2.26415	0	0	0	0	0	12.5966	14.8608	14.6249	0	0.82	0.97	1.81132	1.81132	1.81132	1.81132	1.81132	0	0	0	0
166	44	720	0.72	1	3	27.9583	29.1667	35	49.1667	78.6528	90.6528	92.3889	94.1944	91.3472	0	0	0	0	402.986	497.181	469.222	1.27778	1.33333	1.33333	2.11111	3.33333	3.55556	3.55556	3.55556	3.44444	0	0	0	0	16.5	20.0556	18.7778	0	0	0.611111	1.94444	2.66667	3.33333	3.33333	3.33333	3.33333	0	0	0
167	45	890	0.89	0	.	13.9663	41.8876	48.2697	66.7753	70.5056	85.5843	84.9101	86.382	0	0	0	0	0	411.899	498.281	484.315	0.359551	1.07865	2.42697	2.69663	2.69663	3.23596	3.23596	3.23596	0	0	0	0	0	15.7303	18.9663	18.6067	0	0	0	0.58427	1.07865	1.61798	1.61798	1.61798	0	0	0	0
168	46	760	0.76	1	4	24.3684	30.6316	33.5526	43.0526	56.2237	75.0132	80.0658	50.2368	49.9868	20.8289	0	0	0	342.908	393.145	368.776	1.10526	1.57895	1.89474	2.21053	2.63158	3.05263	3.36842	2.73684	2.73684	1.10526	0	0	0	15.8421	18.5789	17.4737	0	0	0.289474	0.631579	0.631579	1.26316	1.89474	1.89474	1.89474	0.947368	0	0
169	47	816	0.816	1	3	31.201	32.9412	70.5637	54.7672	56.0662	58.9583	66.2377	67.6471	98.7758	0	0	0	0	370.735	438.382	407.181	1.39706	1.76471	2.64706	2.35294	2.45098	3.03922	3.33333	3.33333	4.47157	0	0	0	0	16.9853	20.3186	18.9216	0	0	1.76471	0.588235	1.17647	1.76471	2.94118	2.94118	4.46118	0	0	0
170	48	920	0.92	1	2	6.41304	38.1739	61.7174	69.3913	64.8478	67.6848	33.1304	48	0	0	0	0	0	341.359	389.359	382.946	0	1.56522	1.82609	2.34783	2.52174	2.52174	1.73913	2	0	0	0	0	0	12.5217	14.5217	14.5217	0	0	0	0	0.521739	0.521739	0.521739	1.04348	0	0	0	0
171	49	1650	1.65	0	.	17.2	54.14	71.3709	71.9891	99.0079	103.01	105.041	109.69	0	0	0	0	0	521.758	631.448	614.248	0.909091	1.44939	2.47455	2.47455	3.33455	2.94606	2.85	3.26	0	0	0	0	0	16.4382	19.6982	18.7891	0	1.25576	2.34182	2.12364	3.50242	4.06	4.94	5.65	0	0	0	0
172	50	1250	1.25	1	4	7.608	30.432	27.464	48.312	66.952	97.4	107.88	95.18	94.322	91.712	0	0	0	386.048	481.228	473.62	0.384	1.536	1.92	2.496	3.072	3.456	3.648	3.124	2.986	2.73	0	0	0	16.512	19.636	19.252	0	0	0.192	1.152	1.92	3.456	3.456	3.29	3.392	3.59	0	0
173	51	850	0.85	0	.	12.1176	38.7765	47.0588	47.0588	65.2941	79.0353	86.9412	96.4082	0	0	0	0	0	376.282	472.691	460.573	0.447059	1.41176	1.41176	1.41176	1.97647	2.82353	3.38824	4.17824	0	0	0	0	0	12.8706	17.0488	16.6018	0	0	0	0	0.658824	1.69412	2.25882	3.62882	0	0	0	0
174	52	1290	1.29	1	3	10.5426	37.6202	60.0439	77.0619	81.9637	81.5454	87.6354	72.198	74.6126	0	0	0	0	436.413	508.611	498.069	0.682171	2.4186	2.9386	3.26062	3.52062	3.40853	3.15853	2.14248	2.75023	0	0	0	0	19.3877	21.5302	20.848	0	0.604651	2.01628	2.46628	3.29837	3.37628	4.01628	3.53504	3.16	0	0	0
175	53	940	0.94	1	2	23.3511	42.0638	52.2128	85.117	103.957	144.236	144.236	155.656	0	0	0	0	0	595.175	750.831	727.48	0.861702	1.53191	2.29787	3.23404	3.98936	5.28553	5.28553	5.52553	0	0	0	0	0	22.486	28.0115	27.1498	0	0.234043	0.510638	2.04255	2.55319	4.05383	4.05383	4.72383	0	0	0	0
176	54	840	0.84	1	4	13.1071	32.1548	74.6667	96.6548	122.823	122.823	93.5967	95.8048	100.703	108.223	0	0	0	555.826	651.63	638.523	0	0.47619	2.28571	3.42857	3.94286	3.94286	3.46667	3.29524	3.40952	3.52381	0	0	0	17.5429	20.8381	20.8381	0.261905	0	1.04762	2.28571	4.81857	4.81857	3.10429	3.22286	3.34143	3.47	0	0
177	55	650	0.65	1	2	8.52308	31.0769	41.5231	37.7538	37.6923	31.0769	27.5692	45.3231	0	0	0	0	0	215.215	260.538	252.015	0.584615	1.84615	2.09231	2.09231	2.09231	1.84615	0	0	0	0	0	0	0	10.5538	10.5538	9.96923	0	0	0	0	0	0	0	0	0	0	0	0
178	56	730	0.73	0	7	14.6575	40.9315	66.9726	59.9589	89.1781	89.1781	89.1781	103.274	0	0	0	0	0	450.055	553.329	538.671	0.479452	1.64384	2.30137	2.9589	3.28767	3.28767	3.28767	3.72603	0	0	0	0	0	17.2466	20.9726	20.4932	0	0.30137	1.31507	1.9726	3.28767	3.28767	3.28767	3.28767	0	0	0	0
179	57	690	0.69	0	.	11.7391	45.2174	46.6087	46.087	58.0725	71.1594	67.087	66.2609	0	0	0	0	0	345.971	412.232	400.493	0	1.73913	2.08696	2.43478	3.13043	3.13043	3.13043	3.13043	0	0	0	0	0	15.6522	18.7826	18.7826	0	0	0	0	0.608696	1.3913	1.3913	2.08696	0	0	0	0
180	58	1100	1.1	1	4	5.25455	26.9818	38.7273	42.7273	64.0273	89.4455	101.773	102.545	102.545	102.7	111.327	0	0	368.936	471.482	466.227	0	1.74545	2.18182	2.18182	3.05455	3.41818	3.70909	3.27273	3.27273	3.27273	3.41818	0	0	16.2909	19.5636	19.5636	0	0	0	0.4	0.872727	2.18182	2.61818	2.61818	2.61818	2.61818	3.49091	0
181	59	860	0.86	1	6	13.9651	40.8953	61.6047	82.0349	84.9767	65.1395	78.407	78.6163	102.928	108.718	108.509	95.47	93.8728	427.023	505.64	491.674	0.418605	1.95349	2.51163	3.06977	3.62791	3.62791	3.44186	3.44186	3.83186	3.83186	3.83186	3.12465	2.98558	18.6512	22.093	21.6744	0	0.27907	1.11628	1.67442	1.67442	1.67442	2.23256	2.23256	3.8807	4.43884	4.43884	3.68256
182	60	920	0.92	1	4	12.6413	30.087	30.087	40.8696	63.8804	76.6739	91.3478	83.9783	87.2174	89.0543	78.4022	78.4022	0	345.587	429.565	416.924	0.608696	1.30435	1.30435	2.08696	3.13043	3.30435	3.73913	3.73913	3.47826	3.30435	3.13043	3.13043	0	15.4783	19.2174	18.6087	0	0	0	0	0.304348	1.04348	1.56522	1.56522	2.08696	3.13043	3.13043	3.13043
183	61	730	0.73	0	.	10.4795	42.2055	40.5753	40.5753	64.589	58.5616	55.0137	76.4521	0	0	0	0	0	312	388.452	377.973	0.69863	2.30137	2.30137	2.30137	2.30137	2.63014	2.9589	3.28767	0	0	0	0	0	15.4932	18.7808	18.0822	0	0	0	0	0	0	0.328767	1.9726	0	0	0	0
184	62	910	0.91	0	.	7.45055	36.8571	45.044	45.044	45.3077	45.0989	50.2527	52.4505	0	0	0	0	0	275.055	327.505	320.055	0	0.527473	2.10989	2.10989	2.9011	2.9011	2.9011	2.9011	0	0	0	0	0	13.4505	16.3516	16.3516	0	0	0	0	0	0	0.307692	0.527473	0	0	0	0
185	63	1340	1.34	1	4	3.89552	31.1642	41.194	41.194	53.3284	64.0224	100.936	109.948	108.222	96.0776	98.1499	0	0	335.734	445.682	441.787	0.11194	0.895522	1.43284	1.43284	1.97015	2.44776	3.39597	3.58627	3.41836	2.55896	2.03075	0	0	11.687	15.2733	15.1613	0	0	0	0.238806	0.716418	1.07463	3.42104	4.11104	4.81104	4.36925	4.65	0
186	64	860	0.86	0		15.6279	50.9767	63.4419	62.2209	63.4419	73.6977	73.6977	100.846	0	0	0	0	0	403.105	503.951	488.323	0.0930233	1.39535	1.95349	1.95349	1.95349	2.51163	2.51163	3.65977	0	0	0	0	0	12.3721	16.0319	15.9388	0	0.651163	1.67442	1.67442	1.67442	2.23256	2.23256	3.8107	0	0	0	0
187	65	550	0.55	1	6	0.909091	30.9818	42.1091	48.7818	61.9818	75.2364	95.7818	95.7455	84.0909	87.8	107.32	107.32	110.484	355.782	451.527	450.618	0.0545455	1.74545	1.74545	2.61818	3.05455	3.05455	4.36364	3.49091	3.2	3.34545	3.75545	3.75545	4.19182	16.6364	20.1273	20.0727	0	0	0.327273	0.872727	1.74545	2.61818	3.49091	3.49091	3.49091	3.49091	4.62091	4.62091
188	66	680	0.68	0	.	4.97059	28.9265	37.6324	48.5441	33.5	20.7206	47.0735	63.7135	0	0	0	0	0	221.368	285.081	280.111	0.352941	2.47059	3.17647	3.88235	1.05882	1.05882	1.41176	1.90176	0	0	0	0	0	13.4118	15.3135	14.9606	0	0	0	0	0	0.367647	1.41176	2.27176	0	0	0	0
189	67	1320	1.32	1	5	23.3939	30.2727	41.197	46.5682	30.3333	67.1288	67.0606	67.447	66.9545	71.2424	83.4545	84.9091	0	305.955	373.402	350.008	1.29545	1.81818	2.72727	2.72727	1.47727	3.66667	3.36364	3.21212	3.21212	3.21212	3.53212	3.89576	0.77	17.0758	20.2879	18.9924	0	0	0	0	0.5	1.09091	1.09091	1.09091	1.09091	1.09091	1.97091	1.97091
190	68	420	0.42	0	.	19.7857	29.4286	43	70.3333	77.619	79.119	67.9048	68.5952	0	0	0	0	0	387.19	455.786	436	0.547619	2.2619	2.83333	2.28571	2.28571	2.28571	2.28571	2.28571	0	0	0	0	0	14.7857	17.0714	16.5238	0	0	0	0.666667	1.14286	1.14286	2.28571	2.28571	0	0	0	0
191	69	870	0.87	0	.	13.7471	38.1954	46.9885	46.9885	66.908	69.7931	89.4943	89.4943	0	0	0	0	0	372.115	461.609	447.862	0.804598	1.93103	1.93103	1.93103	2.48276	2.48276	2.75862	2.75862	0	0	0	0	0	14.3218	17.0805	16.2759	0	0.0689655	0.551724	0.551724	1.10345	1.10345	1.65517	1.65517	0	0	0	0
192	70	530	0.53	1	5	0	34.4906	51.3774	86.5849	86.5849	82.2642	82.0943	93.3208	101.434	51.6038	78.283	90.566	0	423.396	516.717	516.717	0	1.35849	1.35849	2.26415	2.26415	3.32075	3.32075	3.32075	3.92453	2.0566	3.77358	4.07547	0	13.8868	17.2075	17.2075	0	0	0.415094	1.81132	1.81132	1.81132	1.81132	2.71698	2.71698	0	0	0.90566
193	71	860	0.86	0	.	3.11628	22.0465	33.1512	43.1628	45.3953	55.7791	74.5091	65.5398	0	0	0	0	0	277.16	342.7	339.584	0.139535	0.837209	1.11628	1.67442	2.23256	2.51163	2.90163	3.03163	0	0	0	0	0	11.4133	14.4449	14.3053	0	0.348837	1.11628	1.11628	1.11628	1.67442	2.76442	2.56628	0	0	0	0
194	72	800	0.8	1	6	17.7875	37.0875	56.0375	56.4875	76.8675	76.8675	115.947	110.395	100.01	99.6425	119.772	0	0	437.082	547.477	529.69	0	1.8	2.1	2.1	2.74	2.74	4.39	4.21	2.75	2.33	14.6625	0	0	15.87	20.08	20.08	0	0.75	2.4	2.4	3.88	3.88	4.77	3.71	4.28	5.06	18.6425	0
195	73	1110	1.11	1	3	14.5676	23.4054	29.4505	44.7387	58.8288	58.8288	73.2973	125.158	133.417	123.542	0	0	0	303.117	428.276	413.708	0.324324	0.648649	0.648649	1.36937	1.87387	1.87387	3.81982	4.70189	4.60739	4.21459	0	0	0	10.5586	15.2605	14.9361	0	0	0	1.08108	1.2973	1.2973	1.72973	5.26703	5.90216	4.49	0	0
196	74	1010	1.01	1	5	19.0594	19.3267	32.5842	29.7921	47.3465	86.0297	100.109	99.6238	117.009	119.356	110.287	124.926	0	334.248	433.871	414.812	0	0.475248	1.18812	1.18812	1.90099	3.0099	4.27723	4.27723	4.60723	4.68644	4.68644	5.07485	0	12.0396	16.3168	16.3168	0	0	0.277228	0	0.653465	3.80198	4.75248	4.75248	5.68248	5.68248	4.73198	5.34198
197	75	650	0.65	0	.	18.6462	27.6308	59.5385	49.1077	44.1846	47.8	43.3846	42.6923	0	0	0	0	0	290.292	332.985	314.338	1.10769	1.84615	2.21538	1.84615	0.738462	0	0.584615	2.06154	0	0	0	0	0	8.33846	10.4	9.29231	0	0.4	0.738462	0	0	0.615385	0.738462	0.738462	0	0	0	0
198	76	620	0.62	0	.	3.91935	37.4355	36.1129	42.5806	51.871	69.0484	68.9677	75.6774	0	0	0	0	0	309.935	385.613	381.694	0	0.516129	1.93548	1.93548	1.93548	2.32258	2.32258	2.32258	0	0	0	0	0	10.9677	13.2903	13.2903	0	0.193548	0.774194	0.774194	0.774194	1.54839	1.54839	1.54839	0	0	0	0
199	77	1020	1.02	1	4	15.7843	45.4804	42.7941	43.7745	51.1569	74.549	74.549	82.8725	82.8725	63	78.5943	0	0	348.088	430.961	415.176	0.764706	1.88235	1.88235	1.88235	2.7451	3.37255	3.37255	3.60784	3.60784	2.82353	3.17745	0	0	15.902	19.5098	18.7451	0	0.54902	0.941176	0.941176	1.41176	2.35294	2.35294	2.35294	2.35294	2.35294	2.62804	0
200	78	760	0.76	1	3	12.2763	36.8289	45.7632	64.9605	54.9342	59.4868	36.2632	35.4605	41.8947	54.1842	0	0	0	310.513	345.974	333.697	0.789474	2.21053	2.21053	2.73684	2.52632	2.84211	2.73684	2.21053	2.42105	2.52632	0	0	0	16.0526	18.2632	17.4737	0	0.526316	1.26316	3.15789	2.52632	1.26316	0.631579	0	0	0.210526	0	0
201	79	680	0.68	0	.	1.70588	24.6765	19.2794	49.4118	77.1029	43.8382	70.6765	55.9265	0	0	0	0	0	286.691	342.618	340.912	0	1	0.705882	1.05882	1.41176	2.11765	2.11765	1.76471	0	0	0	0	0	8.41176	10.1765	10.1765	0	0	0	0.441176	1.41176	1.41176	1.41176	1.41176	0	0	0	0
202	80	770	0.77	1	5	21.7143	23.3766	23.6753	49.4675	47.2338	57.7662	70.6494	70.6494	70.6494	72.4545	72.4545	76.1169	0	293.883	364.532	342.818	0	1.55844	2.49351	3.11688	1.87013	2.07792	2.38961	2.38961	2.38961	2.38961	2.38961	2.90909	0	13.5065	15.8961	15.8961	0	0	0	0.623377	1.87013	1.87013	1.87013	1.87013	1.87013	1.87013	1.87013	1.87013
203	81	630	0.63	1	.	0	29.9841	37.2063	66.127	64.6984	64.6984	80.5556	83.3651	85.3651	0	0	0	0	343.27	426.635	426.635	0	1.33333	1.52381	2.11111	2.28571	2.28571	2.92063	2.92063	2.92063	0	0	0	0	12.4603	15.381	15.381	0	0	0.31746	1.52381	1.52381	1.52381	1.52381	1.52381	1.52381	0	0	0
204	82	690	0.69	1	2	13.4928	26.1884	36.1884	52.8261	50.6377	53.4493	53.4493	48	47.8406	0	0	0	0	286.232	334.232	320.739	1.10145	1.73913	2.2029	2.55072	2.66667	2.66667	2.66667	2.66667	2.66667	0	0	0	0	15.5942	18.2609	17.1594	0	0.26087	0.695652	1.3913	1.3913	1.3913	1.3913	1.3913	1.3913	0	0	0
205	83	690	0.69	1	.	0	32.8116	61.2754	76.7681	93.942	79.6522	73.4638	75.2609	0	0	0	0	0	417.913	493.174	493.174	0.434783	1.73913	2.27536	2.36232	2.72464	2.43478	3.42029	3.13043	0	0	0	0	0	15.3913	18.5217	18.087	0	0.289855	0.985507	0.695652	2.08696	2.08696	2.78261	3.47826	0	0	0	0
206	84	950	0.95	1	2	4.53684	38.4842	40.9263	55.6526	69.0316	54.1579	54.1579	63.6316	6.98947	0	0	0	0	316.947	380.579	376.042	0.221053	1.51579	2.35789	2.72632	2.27368	1.51579	1.51579	2.52632	3.45263	0	0	0	0	12.1263	14.6526	14.4316	0	0	0	0.210526	0.505263	0.505263	0.505263	1.01053	1.51579	0	0	0
207	85	920	0.92	1	2	27.1196	38.0761	44.7717	43.6957	43.6957	56.0543	77.2391	70.6413	71.7174	0	0	0	0	330.652	401.293	374.174	0	1.82609	2.43478	2.43478	2.43478	2.69565	3.56522	3.47826	3.47826	0	0	0	0	15.3913	18.8696	18.8696	0	0.217391	1.04348	1.56522	1.56522	2.08696	2.08696	2.08696	2.08696	0	0	0
208	86	950	0.95	1	4	3.89474	30.6947	15.4842	18.2105	43.5895	35.7789	34.6737	34.6737	61.5895	73.1158	85.4842	0	0	182.326	217	213.105	0	1.76842	1.01053	0.757895	2.18947	2.18947	2.18947	2.18947	3.2	3.45263	3.53684	0	0	10.1053	12.2947	12.2947	0	0	0	0.231579	0.505263	0.505263	0.505263	0.505263	1.51579	2.52632	3.03158	0
209	87	640	0.64	1	5	6.3125	35.4375	35.4375	48.625	56.9844	62.9531	67.1875	69.625	76.8438	76.8438	76.8438	0	0	312.938	382.562	376.25	0	1.125	1.125	2.25	2.25	2.25	2.625	2.625	3.375	3.375	3.375	0	0	11.625	14.25	14.25	0	0	0	0	0.875	1.5	1.5	1.5	2.25	2.25	2.25	0
210	88	640	0.64	0	.	15.1094	37.7656	40.8906	49.8125	67.0625	74.1406	74.1406	82.125	0	0	0	0	0	358.922	441.047	425.938	0.59375	1.5	1.5	2.25	2.625	2.625	2.625	3	0	0	0	0	0	13.7188	16.7188	16.125	0	0	0	0.75	0.75	0.75	0.75	1.5	0	0	0	0
211	89	920	0.92	1	3	18.1739	42.0435	40.9457	69.6957	80.7313	88.3252	102.166	108.955	118.784	0	0	0	0	442.081	551.036	532.862	0.597826	1.30435	1.82609	2.86957	2.83783	3.00087	3.35217	3.76609	4.08174	0	0	0	0	15.7887	19.5548	18.957	0	0	0.217391	1.04348	1.78478	2.03	2.97	3.64	4.45	0	0	0
212	90	630	0.63	0	.	19.3175	49.3968	64.2063	64.2063	69.9048	69.1111	68.7143	76.8095	0	0	0	0	0	404.857	481.667	462.349	0.920635	1.90476	2.66667	2.66667	3.42857	3.42857	3.42857	3.42857	0	0	0	0	0	18.4444	21.873	20.9524	0	0.47619	1.52381	1.52381	3.04762	3.04762	3.04762	3.04762	0	0	0	0
213	91	980	0.98	0	.	27.6122	43.8367	41.449	38.0204	46.8878	63.1633	68.1429	65.8571	0	0	0	0	0	329.112	394.969	367.357	1.34694	2.20408	2.20408	1.46939	1.46939	1.46939	1.22449	1.22449	0	0	0	0	0	11.3878	12.6122	11.2653	0	0	0	0	0	0.204082	0.489796	0.979592	0	0	0	0
214	92	880	0.88	1	3	10.9659	25.4545	39.0568	43.9432	32.6705	60.5591	62.4409	72.9477	0	0	0	0	0	275.091	348.039	337.073	0.488636	1.36364	2.18182	3.46591	2.79545	3.99864	3.72455	3.97455	0	0	0	0	0	18.0186	21.9932	21.5045	0	0	0.147727	0.545455	0.545455	2.01091	2.12	2.83	0	0	0	0
215	93	630	0.63	1	6	3.46032	35.4286	34.254	48.7619	60.6508	60.6508	83.2698	73.619	79.2063	95.0476	95.0476	142.532	0	326.476	400.095	396.635	0.222222	1.52381	1.52381	1.90476	2.28571	2.28571	3.1746	2.92063	3.68254	4.06349	4.06349	5.05841	0	12.9206	15.8413	15.619	0	0	0.301587	0.761905	0.761905	0.761905	1.52381	1.52381	1.52381	2.28571	2.28571	4.04762
216	94	1020	1.02	0	.	2.83333	27.2157	24.0686	39.6176	49.4706	69.4902	66.3922	52.1569	0	0	0	0	0	279.088	331.245	328.412	0	1.41176	0.705882	0.892157	2.35294	3.05882	3.52941	3.29412	0	0	0	0	0	11.951	15.2451	15.2451	0	0	0	0.764706	1.88235	2.35294	1.41176	1.41176	0	0	0	0
217	95	940	0.94	1	4	4.1383	32.7447	40.6702	42.7979	44.2021	77.4279	105.686	95.0894	111.171	112.298	0	0	0	347.667	442.756	438.618	0.255319	2.04255	2.29787	2.29787	1.53191	3.16851	3.95404	4.30404	5.03383	4.66809	0	0	0	15.5481	19.8521	19.5968	0	0	0.297872	0.510638	1.53191	3.02128	2.51064	2.37064	3.64404	4.31	0	0
218	96	980	0.98	1	5	7.93878	32.102	52.551	64.9694	73.6735	80.7551	79.4694	72.5918	97.6247	70.2143	104.806	0	0	391.459	464.051	456.112	0.428571	1.46939	1.95918	2.44898	2.44898	2.85714	2.85714	2.85714	3.60041	3.02041	3.67347	0	0	14.4694	17.3265	16.898	0	0.489796	0.979592	1.42857	1.95918	2.44898	2.44898	1.95918	3.54918	1.95918	3.42857	0
219	97	960	0.96	1	3	12.5625	41	45.5833	70.1562	83.0417	102.542	82	81.1458	81.1458	0	0	0	0	436.885	518.031	505.469	0.5625	2	2	3	3.41667	3.03125	2.5	2.5	2.5	0	0	0	0	16.5104	19.0104	18.4479	0	0	0.458333	1.5	2	2.5	2.5	2.5	2.5	0	0	0
220	98	1160	1.16	1	2	21.6207	43.0179	70.7845	92.4138	94.2414	94.1379	84.6121	84.6121	0	0	0	0	0	500.828	585.44	563.82	1.17241	1.75448	2.89655	3.44828	3.37931	3.58621	3.17241	3.17241	0	0	0	0	0	19.4097	22.5821	21.4097	0	1.77724	2.06897	3.31034	3.31034	3.31034	2.89655	2.89655	0	0	0	0
221	99	740	0.74	1	5	20.1351	52.4324	79.027	89.0405	61.1351	68.8378	90.9324	96.7568	97.5811	97.5811	97.5811	0	0	461.541	558.297	538.162	1.08108	1.94595	2.59459	2.59459	2.59459	3.45946	3.78378	3.78378	3.35135	3.35135	3.35135	0	0	18.0541	21.8378	20.7568	0	1.18919	1.94595	1.94595	1.94595	1.94595	3.78378	2.59459	1.94595	1.94595	1.94595	0
222	100	1050	1.05	1	3	4.12381	38.5905	41.5048	68.5429	90.0929	97.7295	89.4138	89.4138	92.7748	0	0	0	0	429.998	519.412	515.288	0.228571	1.82857	1.82857	2.97143	3.61143	4.00762	3.87048	3.87048	3.65714	0	0	0	0	18.3467	22.2171	21.9886	0	0.533333	0.914286	1.82857	2.93857	3.48857	3.13429	3.13429	3.68429	0	0	0
223	101	420	0.42	1	3	14.3333	35.119	39.3333	74.6667	50.4286	65.4762	68.7857	68.7857	64.6667	0	0	0	0	348.143	416.929	402.595	0.761905	1.71429	1.14286	3.04762	3.14286	3.2381	3.2381	3.2381	3.42857	0	0	0	0	16.2857	19.5238	18.7619	0	0	2.28571	2.28571	2.28571	2.28571	2.28571	2.28571	2.28571	0	0	0
224	102	560	0.56	1	3	24.8393	32.3393	50.7321	62.375	57.3571	56.4643	64.6607	80.1607	134.679	0	0	0	0	348.768	428.929	404.089	0.642857	1.28571	1.71429	2.375	2.42857	2.42857	2.42857	3.85714	4.83929	0	0	0	0	13.3036	17.1607	16.5179	0	0.428571	1.71429	1.71429	1.71429	1.71429	2.57143	3.42857	3.42857	0	0	0
225	103	850	0.85	1	3	8.10588	21.8824	47	72.4235	70.8	70.8	84.6941	91.6588	92.1059	0	0	0	0	375.706	467.365	459.259	0.494118	0.658824	2.25882	2.82353	2.91765	2.91765	3.2	3.2	3.2	0	0	0	0	15.2706	18.4706	17.9765	0	0.988235	1.12941	1.69412	2.82353	2.82353	3.38824	3.38824	3.38824	0	0	0
226	104	1100	1.1	1	4	6.89091	23.6182	27.1636	53.9273	69.3545	69.3545	87.7909	97.9273	102.473	102.473	0	0	0	338.1	436.027	429.136	0.190909	0.654545	0.654545	1.09091	1.81818	1.81818	3.27273	3.63636	4.72727	4.72727	0	0	0	9.5	13.1364	12.9455	0	0	0.354545	1.30909	1.30909	1.30909	2.18182	2.18182	2.18182	2.18182	0	0
227	105	1090	1.09	1	4	8.27523	27.3853	40.4679	53.5138	73.9908	87.789	93.055	89.0275	80.7523	89.5643	0	0	0	384.477	473.505	465.229	0.513761	1.54128	2.20183	3.08257	3.08257	3.37615	3.36697	3.15596	2.7156	2.9622	0	0	0	17.1651	20.3211	19.8073	0	0.256881	0.880734	1.76147	1.76147	2.20183	2.6422	2.20183	2.6422	3.5322	0	0
228	106	970	0.97	1	4	10.5464	30.4845	39.567	38.7938	51.866	56.2887	76.6907	87.5773	80.6598	62.3299	0	0	0	304.237	391.814	381.268	0.556701	1.48454	1.97938	1.97938	1.97938	2.47423	2.72165	3.38144	3.79381	2.96907	0	0	0	13.1753	16.5567	16	0	0.247423	0.989691	0.989691	1.48454	1.48454	2.96907	3.46392	3.95876	3.95876	0	0
229	107	680	0.68	0	.	7.30882	28.7206	28.5735	32.5	36.75	49.0588	47.6176	47.6176	0	0	0	0	0	230.529	278.147	270.838	0.411765	1.41176	1.05882	1.41176	1.41176	2.11765	2.11765	2.11765	0	0	0	0	0	9.94118	12.0588	11.6471	0	0	0.382353	1.79412	1.41176	2.11765	2.11765	2.11765	0	0	0	0
						11.9926	33.271	44.1175	54.2826	61.4343	68.9017	76.1713	79.1288	46.4784	31.2146	18.8957	10.1781	1.90987	350.171	429.3	417.307	0.436915	1.44304	1.85791	2.23055	2.44471	2.7283	2.93686	2.97753	1.77578	1.1341	0.797187	0.384158	0.0742748	14.0783	17.0558	16.6189	0.00244771	0.175624	0.60105	1.03626	1.4614	1.86741	2.25944	2.53915	1.58996	1.08886	0.760284	0.326528
[truncated: 86 more columns]

## Sheet: TPN data_postNST
						Energy													total	total	total	Protein													total	total	total	Lipid
		Birth w	Birth w	S-TPN	day	day1	day2	day3	day4	day5	day6	day7	day8	day9	10	11	12	13	day7	day1-8	day2-8	day1	day2	day3	day4	day5	day6	day7	day8	day9	10	11	12	13	day7	day1-8	day2-8	day1	day2	day3	day4	day5	day6	day7	day8	day9	10	11	12
	1	890	0.89	1	5	19.5843	38.0225	49.2697	59.0787	59.1685	62.9438	64.5506	70.3483	105.899	105.899	90.191	0	0	352.618	422.966	403.382	0.191011	1.61798	2.1573	2.69663	2.69663	3.17978	3.16854	3.51685	3.51685	3.51685	3.52809	0	0	15.7079	19.2247	19.0337	1.14607	1.07865	1.61798	2.1573	2.1573	2.69663	2.69663	2.69663	3.23596	3.23596	3.23596	0
	2	530	0.53	1	4	15.4528	34.3396	32.4528	45.7547	69.8491	65.1321	69.3962	42.1321	61.6226	86.7358	0	0	0	332.377	374.509	359.057	0.54717	0.45283	0.45283	1.84906	2.35849	1.9434	2.62264	2.92453	3.26415	4.01887	0	0	0	10.2264	13.1509	12.6038	0.226415	0.90566	0.90566	0.90566	1.81132	1.81132	2.71698	0	1.81132	1.81132	0	0
	3	1110	1.11	0	7	15.6757	43.2432	62.4054	72.0541	65.7477	65.7477	78.009	83.4955	83.5315	72.5946	72.5946	57.2252	32.7928	402.883	486.378	470.703	0.477477	1.51351	2.59459	2.59459	2.59459	2.59459	3.02703	3.44144	3.52252	3.22523	3.22523	2.96396	2.6036	15.3964	18.8378	18.3604	0.405405	1.2973	2.16216	2.16216	2.16216	2.16216	2.59459	3.02703	3.02703	2.59459	2.59459	1.72973
	4	1160	1.16	1	4	0	40	53.569	57.3621	114.702	129.257	117.853	116.911	111.06	131.65	0	0	0	512.743	629.655	629.655	0	1.65517	2.06897	2.06897	3.24793	3.67	2.78034	2.55	2.33	3.91	0	0	0	15.4914	18.0414	18.0414	0	0	0.448276	0.827586	4.21517	4.66759	5.12	5.88	6.44	6.78	0	0
	5	1170	1.17	0	.	19.3761	39.2374	58.5674	73.9587	81.6211	87.02	91.76	114.7	0	0	0	0	0	451.541	566.241	546.865	0.837607	1.59564	2.17564	2.74564	2.57735	2.58	1.93	2.41	0	0	0	0	0	14.4419	16.8519	16.0143	0	1	1.99	2.99	3.73	4.48	5.32	6.65	0	0	0	0
	6	1390	1.39	1	5	10.6906	32.9353	53.0576	110.396	97.0791	117.574	113.096	102.198	113.183	108.377	108.377	0	0	534.828	637.026	626.336	0.561151	1.55396	1.72662	3.66525	4.01058	3.47446	3.51669	2.76129	4.22863	3.02	3.02	0	0	18.5087	21.27	20.7088	0	0.345324	1.03597	2.98662	3.33194	4.29129	3.95388	3.81	5.24	5.24	5.24	0
	7	570	0.57	0	7	11.386	29.4211	24.5088	47.9298	64.9474	54.4561	54.4561	76.1404	102.368	101.772	101.772	102.526	102.526	287.105	363.246	351.86	0.368421	0.842105	0.842105	1.26316	0.842105	1.68421	1.68421	1.78947	2.29825	2.70175	2.70175	3.36842	3.36842	7.52632	9.31579	8.94737	0	0	0	0	0.842105	1.68421	1.68421	1.68421	2.52632	1.68421	1.68421	2.52632
	8	850	0.85	1	4	0	44.8471	58.3765	53.9647	60.4353	55.9176	57.3412	46.7059	87.1529	65.2824	0	0	0	330.882	377.588	377.588	0	1.12941	1.97647	1.97647	2.29412	2.50588	2.49412	1.24706	1.05882	2.51765	0	0	0	12.3765	13.6235	13.6235	0	0.305882	1.12941	1.69412	2.25882	1.69412	1.97647	1.97647	2.25882	2.25882	0	0
	9	590	0.59	1	2	30.5085	40.5085	54.2542	57.322	63.2034	71.8305	74.5932	63.7119	0	0	0	0	0	392.22	455.932	425.424	1.0678	1.62712	2.0339	2.28814	2.52542	2.79661	3.61017	3.61017	0	0	0	0	0	15.9492	19.5593	18.4915	0.610169	0.813559	1.62712	2.44068	2.44068	3.49153	3.49153	2.44068	0	0	0	0
	10	670	0.67	0	7	3.44776	34.4776	47.0746	61.8955	75.6269	74.209	73.4478	101.239	83.5373	110.044	113.796	123.527	100.328	370.179	471.418	467.97	0.179104	1.43284	1.79104	2.86567	2.86567	3.22388	3.22388	3.07463	3.52239	4.08209	4.23552	4.29522	3.95522	15.5821	18.6567	18.4776	0	0.313433	1.07463	1.79104	1.79104	1.79104	1.79104	2.14925	2.14925	3.37746	3.43746	4.15388
	11	1390	1.39	1	4	32.3597	56.2014	72.0935	72.2446	102.969	99.0405	110.631	86.894	108.458	126.344	0	0	0	545.539	632.433	600.073	1.30935	2.07194	2.07194	2.07194	3.39647	3.19504	3.44504	2.82612	3.5464	3.75813	0	0	0	17.5617	20.3878	19.0785	0.748201	2.07194	2.07194	2.07194	3.75727	3.41194	4.09194	2.69	3.56	4.19	0	0
	12	1270	1.27	0	.	15.1024	33.1654	47.315	64.1598	79.5682	84.5231	94.0535	93.7206	0	0	0	0	0	417.887	511.608	496.506	0.818898	1.88976	2.07874	2.92772	3.07976	2.58181	2.84181	2.09622	0	0	0	0	0	16.2185	18.3147	17.4958	0	0.377953	1.13386	1.90591	2.81591	3.25496	3.68	5.15	0	0	0	0
	13	640	0.64	1	3	5.53125	30	26.9219	49.2656	50.8281	37.4531	35.9531	43.8125	43.6406	50.8906	0	0	0	235.953	279.766	274.234	0.21875	1.5	1.875	2.39062	2.79688	2.14062	2.14062	2.14062	2.14062	2.14062	0	0	0	13.0625	15.2031	14.9844	0.109375	0.75	0.75	1.20312	1.65625	0.96875	0.828125	0.828125	0.828125	1.34375	0	0
	14	1080	1.08	1	4	2.26852	46.8333	69.1759	69.1759	60.1667	82.9285	98.6385	95.5807	99.847	115.557	0	0	0	429.187	524.768	522.5	0.0925926	2.22222	3.11111	3.11111	2.67593	3.32148	3.79148	2.75889	2.33	2.8	0	0	0	18.3259	21.0848	20.9922	0.0555556	1.11111	2.22222	2.22222	1.77778	2.77889	3.58889	3.4437	4.04	4.85	0	0
	15	1040	1.04	0	.	6.70192	51.5	60.0554	59.1323	114.233	92.6208	101.825	112.318	0	0	0	0	0	486.069	598.387	591.685	0.269231	2.07692	2.42538	2.19462	3.39538	2.72154	2.96154	3.23	0	0	0	0	0	16.0446	19.2746	19.0054	0.153846	1.38462	1.86154	1.86154	4.46462	4.49692	4.76	5.6	0	0	0	0
	16	870	0.87	0		11.7816	31.4943	43.4713	53	82.3046	81.908	87.3002	89.2801	0	0	0	0	0	391.26	480.54	468.759	0.574713	1.37931	1.93103	2.2069	3.06276	2.9769	3.2669	3.28103	0	0	0	0	0	15.3985	18.6795	18.1048	0	0.321839	1.10345	1.65517	3.2069	2.99517	2.94345	2.89172	0	0	0	0
	17	1090	1.09	0	.	28.0459	69.3618	76.8586	93.1901	104.136	122.054	120.239	109.859	0	0	0	0	0	613.885	723.744	695.698	1.25688	2.52165	2.5511	3.0211	2.16	2.62	3.08	2.77	0	0	0	0	0	17.2107	19.9807	18.7239	0.53211	2.70147	2.58037	3.19688	3.74	4.54	5.34	4.81	0	0	0	0
	18	1450	1.45	0	.	14.5034	38.6828	55.0966	74.5966	91.279	98.8893	83.0514	93.5028	0	0	0	0	0	456.099	549.602	535.098	0.496552	1.32414	1.98621	2.56621	3.80828	4.55379	3.37966	2.55	0	0	0	0	0	18.1148	20.6648	20.1683	0.248276	0.662069	1.65517	2.65517	4.32724	4.07207	3.61	4.42	0	0	0	0
	19	910	0.91	1	4	37.7033	44.5714	34.3077	65.5275	62.022	69.7033	70.2088	70.2088	113.963	124.764	125.366	0	0	384.044	454.253	416.549	1.34066	1.58242	1.84615	2.37363	2.23077	2.81319	2.81319	2.81319	4.01648	4.02571	3.92407	0	0	15	17.8132	16.4725	0.89011	1.05495	1.05495	1.58242	1.58242	2.10989	1.58242	1.58242	4.00736	4.15989	4.32242	0
	20	1210	1.21	0	.	13.843	24.2066	60.3806	57.4573	73.9755	85.4925	104.192	102.84	0	0	0	0	0	419.548	522.388	508.545	0	0.347107	2.02008	1.72545	1.74	2.22	2.78	3.05	0	0	0	0	0	10.8326	13.8826	13.8826	0	0	1.44	2.05	3.01	3.85	4.81	5.29	0	0	0	0
	21	990	0.99	1	6	0	35.5556	33.2929	64.6162	64.6162	71.1717	84.3131	82.8687	75.8788	75.7879	78.8081	79.8283	80.2222	353.566	436.434	436.434	0	1.11111	1.45455	1.93939	1.93939	2.42424	3	3.0303	2.78788	2.90909	3.10101	3.55556	3.68687	11.8687	14.899	14.899	0	0.444444	0.969697	1.93939	1.93939	2.42424	2.90909	3.39394	3.39394	3.87879	3.87879	3.39394
	22	1000	1	1	4	0	35.71	45.76	64.58	63.53	28.8	35.36	63.4	90.78	104.16	51.08	0	0	273.74	337.14	337.14	0	1.32	1.44	2.16	2.47	0.96	0.96	2.11	2.78	2.9	2.2	0	0	9.31	11.42	11.42	0	0.44	0.48	1.92	1.44	0.48	0.48	1.44	2.6	3.62	0.96	0
	23	1240	1.24	0	.	10.0161	24.8065	56.9345	63.7919	69.8206	81.0294	86.8061	109.972	0	0	0	0	0	393.205	503.177	493.161	0.0967742	1.16129	2.35839	1.80065	2.0171	2.09355	2.38065	3.52	0	0	0	0	0	11.9084	15.4284	15.3316	0	0.241935	1.7971	2.4971	2.98129	3.29	3.99	4.99	0	0	0	0
	24	1160	1.16	1	5	38.6121	45.1897	58.3621	63.3276	67.4655	87.199	75.38	73.7248	87.3283	84.1034	76.0345	0	0	435.536	509.261	470.649	1.18103	1.65517	2.06897	2.48276	2.48276	3.00862	2.48276	2.48276	3.42138	3.00862	3.00862	0	0	15.3621	17.8448	16.6638	0.672414	1.24138	1.65517	2.06897	2.48276	2.48276	3.31034	3.31034	4.06034	3.31034	2.48276	0
	25	800	0.8	0		15.2125	33.525	43.825	44.3	65.8375	73.6125	80.0625	65.8875	0	0	0	0	0	356.375	422.262	407.05	0.7875	1.8	1.8	1.8	2.4	2.7	3	3	0	0	0	0	0	14.2875	17.2875	16.5	0.15	0.6	0.6	0.6	1.8	2.4	3	3	0	0	0	0
	26	730	0.73	1	5	18.7671	39.4521	68.5616	76.5479	61.1644	64.0959	63.9863	70.4932	70.4932	99.0068	98.1073	0	0	392.575	463.068	444.301	0.520548	0.986301	1.64384	2.30137	2.30137	2.52055	2.52055	2.52055	2.52055	3.07644	3.3511	0	0	12.7945	15.3151	14.7945	0.164384	0.657534	1.9726	2.63014	2.63014	2.63014	2.63014	2.63014	2.63014	3.43014	3.48014	0
	27	1270	1.27	1	6	16.5906	21.8661	44.3465	53.7008	53.4409	53.4409	69.6772	69.6772	96.4047	88.548	81.0991	81.0991	0	313.063	382.74	366.15	0.669291	1.07087	1.88976	2.26772	2.26772	2.26772	2.83465	2.83465	4.26858	3.7174	3.7174	3.7174	0	13.2677	16.1024	15.4331	0	0.755906	1.88976	2.26772	2.26772	2.26772	2.64567	2.64567	3.49976	3.49976	2.74386	2.74386
	28	1260	1.26	0	.	32.8492	50.5714	74.7633	74.0211	87.6795	104.028	102.27	97.7186	0	0	0	0	0	526.183	623.902	591.053	0.714286	1.33333	2.70476	2.40333	2.55238	2.1746	2.27	2.53	0	0	0	0	0	14.1527	16.6827	15.9684	1.34921	1.90476	2.1519	2.07222	2.77	3.47	3.93	4.39	0	0	0	0
	29	390	0.39	0		13.3077	29.0256	57.1538	48.6923	63.359	74.4872	91.2821	70.5385	0	0	0	0	0	377.308	447.846	434.538	0.205128	0.615385	1.23077	1.23077	2.46154	3.07692	3.69231	3.69231	0	0	0	0	0	12.5128	16.2051	16	0	0	1.07692	1.23077	1.23077	2.46154	2.46154	1.23077	0	0	0	0
	30	1090	1.09	1	6	21.7064	40.0734	67.1193	95.4312	76.5963	90.2505	103.237	102.241	104.268	103.004	114.016	103.42	0	494.414	596.655	574.949	0.834862	1.54128	1.54128	1.54128	2.86239	3.27239	4.20844	4.09422	4.27578	2.75083	2.17	2.17	0	15.8019	19.8961	19.0613	0	0	1.00917	3.08257	3.08257	4.22257	4.07183	3.74073	3.89349	4.86	6	6
	31	1150	1.15	1	4	0	24.9478	51.5396	60.2857	82.6222	84.6791	91.6791	98.6791	99.263	106.228	0	0	0	395.753	494.433	494.433	0	0.452174	1.62348	1.77348	2.90652	2.93565	3.07565	3.22565	3.44522	3.58739	0	0	0	12.767	15.9926	15.9926	0	0	1.46217	2.10478	2.90217	3.01217	3.42217	3.82217	3.39739	3.9813	0	0
	32	1040	1.04	1	5	16.0288	29.3846	34.8654	78.9881	95.3081	95.2262	107.729	91.2481	130.912	81.5385	73.9615	0	0	457.53	548.778	532.749	0.951923	1.38462	1.38462	4.27154	4.75154	3.52385	3.55192	3.21538	4.59615	4.15385	4.61538	0	0	19.82	23.0354	22.0835	0	0.692308	1.38462	3.24615	4.08615	3.72308	4.56308	3.64	5.99077	3.69231	3.69231	0
	33	1060	1.06	1	5	6.41509	37.3113	62.9717	66.3962	71.8302	86.4057	60.9057	71.4434	71.4434	71.4434	68.066	0	0	392.236	463.679	457.264	0.254717	1.35849	2.26415	2.26415	2.49057	3.5283	1.14151	3.56604	3.56604	3.56604	3.40566	0	0	13.3019	16.8679	16.6132	0	0.311321	1.81132	1.81132	2.26415	3.16981	3.16981	3.16981	3.16981	3.16981	2.71698	0
	34	1000	1	1	2	21.51	34	62.2	72.01	95.39	102.04	109.68	112.09	0	0	0	0	0	496.83	608.92	587.41	0.93	1.2	2.49	2.53	3.23	3.19	3.57	3.48	0	0	0	0	0	17.14	20.62	19.69	0	0.72	1.44	1.92	3.27	3.56	4.15	4.73	0	0	0	0
	35	770	0.77	1	3	18.4675	47.1558	52.5974	65.4286	61.5468	72.7922	86.2468	103.221	105.857	0	0	0	0	404.235	507.456	488.988	0.493506	1.24675	2.18182	2.7013	2.15584	2.15584	2.15584	3.03896	3.03896	0	0	0	0	13.0909	16.1299	15.6364	0	0.415584	1.24675	1.87013	1.87013	1.87013	1.87013	2.49351	2.49351	0	0	0
	36	1100	1.1	1	3	20.5	59.4182	63.4909	69.6091	95.8464	98.3336	80.5964	87.0145	108.333	0	0	0	0	487.795	574.809	554.309	0.863636	2.4	2.4	2.81818	3.96909	4.51273	3.64091	4.22091	5.04091	0	0	0	0	20.6045	24.8255	23.9618	0.490909	2.18182	2.18182	2.61818	4.37455	5.12091	4.25545	4.38273	4.94	0	0	0
	37	990	0.99	1	3	21.9192	36.5253	48.3838	56.7172	69.9495	104.105	103.134	94.1805	72.3636	0	0	0	0	440.735	534.915	512.996	0.666667	0.969697	1.21212	1.76768	2.47475	3.85	3.96606	3.87172	2.60606	0	0	0	0	14.907	18.7787	18.112	0	0.464646	0.969697	1.45455	1.93939	3.89424	4.28939	3.74808	1.93939	0	0	0
	38	880	0.88	1	3	23.7727	40.9091	54.125	76.6932	114.892	112.844	87.2418	88.9805	114.952	0	0	0	0	510.478	599.458	575.685	0.909091	1.36364	2.18182	3	4.06682	4.05909	3.50227	3.50227	3.38364	0	0	0	0	19.0827	22.585	21.6759	0.363636	0.545455	1.09091	2.18182	4.04727	3.93182	2.84091	2.84091	4.30182	0	0	0
	39	730	0.73	1	2	8.0137	35.0137	46.9589	52.8767	66.0685	69.5068	83.2192	81.3425	0	0	0	0	0	361.658	443	434.986	0.315068	1.64384	2	2.20548	2.80822	2.80822	4.35616	4.08219	0	0	0	0	0	16.137	20.2192	19.9041	0	0.493151	1.31507	1.9726	2.63014	2.63014	2.63014	3.28767	0	0	0	0
	40	1180	1.18	1	2	7.79661	52.4492	80.6141	81.3683	81.5656	111.307	101.433	95.86	0	0	0	0	0	516.533	612.393	604.596	0.372881	2.64407	3.34559	3.45576	3.16576	4.46203	3.5261	2.85	0	0	0	0	0	20.9722	23.8222	23.4493	0.186441	2.0339	3.2639	3.2639	3.09712	3.7	4.44	4.94	0	0	0	0
	41	1450	1.45	1	3	6.62759	38.731	42.6207	100.231	96.7859	103.189	99.8752	97.52	101.42	0	0	0	0	488.06	585.58	578.953	0.37931	2.48276	2.48276	3.67483	3.92379	4.05552	3.29483	2.9	3.01	0	0	0	0	20.2938	23.1938	22.8145	0	0.57931	0.993103	3.59621	3.16172	3.61	4.42	5.02	5.22	0	0	0
	42	890	0.89	1	5	21.7416	69.8427	79.2472	95.1236	119.317	107.6	111.748	119.593	127.629	110.474	123.613	0	0	604.621	724.214	702.473	0	2.1573	2.96629	3.61798	4.61494	3.58045	3.97169	4.30674	4.68674	3.27022	3.21	0	0	20.9087	25.2154	25.2154	0.404494	2.1573	2.1573	2.69663	5.02494	4.06697	3.90798	4.01865	4.67865	4.25	5.56	0
	43	650	0.65	1	4	16.2923	36.4462	41.6154	50.0308	65.4615	73.4	76.6769	70.2462	103.015	0	0	0	0	359.923	430.169	413.877	0.738462	1.47692	1.84615	4.69231	2.64615	3.04615	3.04615	2.84615	3.76615	0	0	0	0	17.4923	20.3385	19.6	0.0307692	0.738462	1.10769	1.10769	2.21538	2.58462	2.95385	2.58462	4.22308	0	0	0
	44	770	0.77	0		4.36364	52.3636	52.3636	58.3766	85.7419	103.52	107.28	108.033	0	0	0	0	0	464.009	572.042	567.679	0.25974	3.11688	3.11688	2.80519	3.55688	3.55688	3.70688	3.70688	0	0	0	0	0	20.1194	23.8262	23.5665	0.103896	1.24675	1.24675	2.49351	3.25351	3.70351	4.11351	4.11351	0	0	0	0
	45	710	0.71	1	2	21.9155	48.6761	70.0286	80.3666	105.226	89.02	100.36	104.061	0	0	0	0	0	515.593	619.654	597.738	0.647887	1.35211	2.03338	2.87845	3.14718	2.90718	3.14718	3.27901	0	0	0	0	0	16.1134	19.3924	18.7445	0.507042	1.35211	2.84817	2.84817	3.66817	3.99817	4.65817	4.42211	0	0	0	0
	46	1120	1.12	1	4	4.91964	51.7857	66.1429	82.3821	105.086	102.218	122.418	120.662	114.041	110.24	0	0	0	534.952	655.614	650.695	0.160714	2.57143	3.21429	3.66429	4.025	3.63571	4.23571	4.47857	3.15	2.31	0	0	0	21.5071	25.9857	25.825	0	0.535714	2.25	2.49429	3.70286	3.62571	4.66571	4.42	5.46	6.4	0	0
	47	1230	1.23	1	2	38.8293	32.561	53.813	66.5285	80.8862	110.593	97.4472	100.407	96.748	0	0	0	0	480.659	581.065	542.236	0.512195	1.36585	2.03252	2.50407	3.08943	3.49593	3.49593	2.71545	2.5122	0	0	0	0	16.4959	19.2114	18.6992	0	0.422764	1.17073	1.56098	1.95122	2.34146	2.34146	3.12195	2.73171	0	0	0
	48	850	0.85	1	3	5.28235	39.9529	44.4235	61.1059	71.8706	62.4824	52.1765	58.1647	97.4953	0	0	0	0	337.294	395.459	390.176	0.329412	1.41176	1.41176	2	2.54118	2.05882	1.97647	2.98824	4.04765	0	0	0	0	11.7294	14.7176	14.3882	0	0.117647	0.564706	1.12941	2.25882	2.25882	2.25882	2.82353	4.85824	0	0	0
	49	1280	1.28	0	.	12.3203	26.8906	53.9806	67.6859	93.6472	98.6297	101.896	103.583	0	0	0	0	0	455.05	558.633	546.313	0.6875	1.5	2.535	2.925	3.455	3.975	3.41125	3.02	0	0	0	0	0	18.4887	21.5087	20.8212	0	0	1.14	1.82	2.73	3.64	4.55	5.23	0	0	0	0
	50	1360	1.36	0	.	33.2868	44.3676	44.6765	65.4665	87.4774	88.1703	91.5632	85.6385	0	0	0	0	0	455.008	540.647	507.36	0.794118	1.76471	2.11765	2.73765	2.94765	3.72765	2.82176	1.66	0	0	0	0	0	16.9112	18.5712	17.7771	0	0	0	1.07	2.29	2.78	3.89	4.58	0	0	0	0
	51	950	1.17	1	4	1.19658	19.1368	39.9231	44.6154	49.6581	60.1197	70.735	79.5385	79.5385	78.9487	0	0	0	285.385	364.923	363.726	0.0769231	1.23077	2.05128	2.05128	2.4359	2.87179	3.1453	3.15385	3.15385	3.11111	0	0	0	13.8632	17.0171	16.9402	0	0	0.239316	1.05983	0.820513	1.23077	1.64103	2.05128	2.05128	2.05128	0	0
	52	620	0.62	1	6	15.9032	29.4194	39.6452	60.0968	69.8387	69.3548	85.5645	75.0806	76.3871	66.371	61.6935	61.6935	0	369.823	444.903	429	0.483871	1.54839	1.54839	2.32258	2.70968	2.70968	3.85484	3.66129	3.51613	2.64516	3	3	0	15.1774	18.8387	18.3548	0	0.193548	0.774194	2.32258	3.09677	3.09677	3.09677	2.32258	2.32258	2.32258	2.32258	2.32258
	53	970	0.97	1	6	8.3299	29.8041	56.3814	59.3814	84.4124	84.1134	94.1443	105.682	127.752	129.049	130.429	120.243	0	416.567	522.249	513.92	0.43299	1.48454	1.97938	1.97938	2.72165	2.72165	2.79381	3.04072	3.77588	3.81	3.76134	3.58608	0	14.1134	17.1541	16.7211	0	0.123711	0.989691	0.989691	1.97938	1.97938	2.47423	3.43423	4.08423	4.22938	4.37454	3.87969
	54	1050	1.05	1	6	9.1619	30.1524	72.8286	81.1905	81.1905	83.2571	99.0095	100.333	100.333	102.924	96.6762	96.6762	0	456.79	557.124	547.962	0.457143	1.37143	2.28571	2.74286	2.74286	2.74286	2.49524	3.00952	3.00952	3.52381	3.02857	3.02857	0	14.8381	17.8476	17.3905	0	0.266667	1.37143	1.82857	1.82857	1.82857	2.28571	2.74286	2.74286	2.74286	2.74286	2.74286
	55	1640	1.64	0	.	7.58537	36.311	62.181	88.041	105.291	94.6712	106.631	104.901	0	0	0	0	0	500.711	605.612	598.027	0.487805	1.46341	2.23341	3.00341	3.51341	2.56	3.07	2.82	0	0	0	0	0	16.3315	19.1515	18.6637	0	0	1.33	2.66	3.55	4.44	5.33	4.88	0	0	0	0
	56	910	0.91	1	5	27.5604	40.0879	55.2198	84.4286	84.4286	92.7143	82.1319	97.4396	82.1286	87.7319	96.7208	0	0	466.571	564.011	536.451	0.912088	1.31868	1.84615	2.37363	2.37363	2.56044	2.30769	3.89011	4.10626	4.31319	4.47714	0	0	13.6923	17.5824	16.6703	0	0	0.659341	1.58242	1.58242	3.16484	3.16484	3.69231	2.08495	2.42495	2.76495	0
	57	1050	1.05	1	3	13.9905	36.2667	53.1524	65.2476	74.0095	82.1429	89.7048	131.889	126.213	0	0	0	0	414.514	546.403	532.413	0.971429	1.6	1.6	1.97143	1.65714	1.92381	2.06667	3.46857	2.49714	0	0	0	0	11.7905	15.259	14.2876	0	0.533333	0.914286	1.37143	1.82857	2.28571	2.74286	4.52286	4.52286	0	0	0
	58	1150	1.15	0	7	26.5217	31.4087	39.8174	38.8348	42.7043	51.4261	62.287	72.1739	0	0	0	0	0	293	365.174	338.652	0.652174	1.46087	1.66957	1.66957	2.08696	2.50435	3.13043	3.10435	0	0	0	0	0	13.1739	16.2783	15.6261	0	0.26087	0.226087	0.182609	0.834783	1.25217	1.66957	2.08696	0	0	0	0
	59	860	0.86	1	4	15.6047	51.4651	64.9651	64.2791	82.2093	96.0814	96.0814	107.151	105.453	106.314	0	0	0	470.686	577.837	562.233	1.04651	1.67442	1.95349	1.95349	1.68605	1.68605	1.68605	3.03488	2.01163	1.97674	0	0	0	11.686	14.7209	13.6744	0	0.604651	1.67442	1.67442	2.7907	3.34884	3.34884	3.34884	3.34884	3.34884	0	0
	60	480	0.48	0	7	16.3333	27.5208	38.2708	36.8125	49.1042	34.4167	30.7708	47.5625	0	0	0	0	0	233.229	280.792	264.458	0.875	1.5	2	2	2.5	2.5	2.5	2.52083	0	0	0	0	0	13.875	16.3958	15.5208	0	0.375	1	1	2	2	1	1	0	0	0	0
	61	1190	1.19	1	3	11.3361	41.7479	77.1939	96.3771	111.007	95.7002	105.13	107.054	111.261	0	0	0	0	538.492	645.547	634.211	0.504202	1.41176	1.69176	3.01807	3.42126	2.75168	3.05277	2.54	3.25	0	0	0	0	15.8515	18.3915	17.8873	0	0.252101	2.00008	2.68008	3.00672	2.69	3.67	4.4	5.63	0	0	0
	62	1230	1.23	1	3	11.2683	35.9187	54.0488	78.4715	78.3333	78.4472	85.6179	94.561	94.561	96.1463	0	0	0	422.106	516.667	505.398	0.747967	1.95122	2.53659	3.50407	3.50407	3.50407	3.29268	3.21951	3.21951	3.21951	0	0	0	19.0407	22.2602	21.5122	0	0.219512	1.17073	1.95122	1.95122	1.95122	2.34146	2.73171	2.73171	2.73171	0	0
	63	1110	1.11	1	5	7.76577	36.0721	63.3333	105.452	115.642	84.493	90.8318	92.9634	0	0	0	0	0	503.59	596.554	588.788	0	1.51351	1.94595	3.20459	3.50459	3.07216	3.38216	2.60108	0	0	0	0	0	16.623	19.2241	19.2241	0	0	0.864865	3.21216	3.73216	2.53	3.37	4.21	0	0	0	0
	64	710	0.71	1	2	10.6479	44	49.7887	61.3662	80.6479	115.577	52.6338	65.662	0	0	0	0	0	414.662	480.324	469.676	0.492958	1.69014	2.49296	3.07042	4.23944	6.04225	1.01408	2.92958	0	0	0	0	0	19.0423	21.9718	21.4789	0	0.253521	0.676056	1.35211	2.02817	2.02817	2.70423	2.70423	0	0	0	0
	65	1190	1.19	1	4	6.41176	38.1092	59.479	62.5462	77.0168	87.9244	85.0084	86.7311	91.8992	97.7815	0	0	0	416.496	503.227	496.815	0.470588	1.61345	2.01681	2.01681	3.07563	3.48739	3.48739	3.47899	3.4958	3.55462	0	0	0	16.1681	19.6471	19.1765	0	1.17647	2.42017	2.42017	2.82353	3.22689	3.22689	2.82353	2.82353	2.82353	0	0
	66	760	0.76	1	5	8.38158	31.3553	45.4868	59.2237	64.3421	43.2763	43.7632	55.8816	68.2221	74.6695	60.8947	0	0	295.829	351.711	343.329	0.328947	1.57895	1.89474	3.15789	3.47368	3.51316	3.5	3.55263	3.45789	3.73421	3.51316	0	0	17.4474	21	20.6711	0	0.105263	1.26316	2.52632	3.15789	1.26316	1.26316	1.89474	2.71474	2.71474	1.89474	0
	67	1550	1.55	0	.	8.60645	38.7016	69.8755	90.7839	109.47	109.47	116.77	116.77	0	0	0	0	0	543.677	660.447	651.841	0.412903	1.77871	3.17839	3.21419	3.25	3.25	3.47	3.47	0	0	0	0	0	18.5542	22.0242	21.6113	0	0.94	2.82	4.23	5.64	5.64	6.01	6.01	0	0	0	0
	68	710	0.71	1	4	2.23944	26.9014	44.1127	44.1127	49.1831	55.0986	68.0563	62.4225	59.6761	33.4507	0	0	0	289.704	352.127	349.887	0.140845	1.69014	2.3662	2.3662	1.67606	2.50704	3.04225	3.5493	3.33803	0	0	0	0	13.7887	17.338	17.1972	0	0	0.676056	0.676056	1.35211	2.02817	2.70423	2.70423	2.70423	2.02817	0	0
	69	970	0.97	1	3	16.8351	41.7938	60.7216	78.299	97.4948	90.7938	109.804	116.124	101.392	0	0	0	0	495.742	611.866	595.031	1.08247	1.97938	1.97938	2.53608	2.98969	3.21649	3.62887	3.93814	3.24742	0	0	0	0	17.4124	21.3505	20.268	0	0.28866	0.989691	1.48454	1.97938	1.97938	2.96907	2.96907	2.96907	0	0	0
	70	980	0.98	1	2	20.8571	26.9184	44.5612	48.7755	60	71.6327	67.7551	87.2839	0	0	0	0	0	340.5	427.784	406.927	1.28571	1.46939	2.4898	2.9898	3.5	3.46939	3.28571	3.54714	0	0	0	0	0	18.4898	22.0369	20.7512	0	0.183673	0.489796	0.979592	1.95918	2.93878	2.44898	3.63898	0	0	0	0
	71	1110	1.11	1	4	12.6036	33.9279	26.3784	46.3153	57.045	55.7207	73.7838	79.7748	79.3243	82.7117	0	0	0	305.775	385.55	372.946	0.756757	1.94595	1.94595	2.81081	2.81982	2.81982	3.83784	3.83784	3.8018	3.90991	0	0	0	16.9369	20.7748	20.018	0	0.432432	0.432432	1.72973	2.16216	2.16216	3.02703	3.45946	3.45946	3.02703	0	0
	72	840	0.84	1	5	15.131	48.0952	92.9048	92.9048	91.0833	113.476	136.692	127.066	116.886	124.749	124.749	0	0	590.287	717.353	702.222	0.77381	1.42857	2.57143	2.57143	2.57143	3.65476	4.3119	4.44524	4.0619	4.4619	4.4619	0	0	17.8833	22.3286	21.5548	0.309524	0.571429	1.71429	1.71429	1.71429	2.85714	4.24714	3.62429	3.3581	3.81	3.81	0
	73	890	0.89	1	3	4.86517	40.4494	44.4944	63.4831	75.382	84.2809	131.711	89.5533	104.373	0	0	0	0	444.666	534.219	529.354	0.269663	2.69663	0.449438	3.48315	3.7191	3.95506	4.7873	2.92213	4.00079	0	0	0	0	19.3603	22.2825	22.0128	0	0	0.404494	1.07865	1.61798	2.1573	4.44663	2.82865	2.82865	0	0	0
	74	940	0.94	1	3	11.0638	46.9894	48.6915	41.8085	75.5532	99.6232	115.983	112.724	115.562	0	0	0	0	439.713	552.437	541.373	0.510638	1.53191	1.53191	2.51064	3.57447	4.28447	4.62319	4.19511	4.48043	0	0	0	0	18.5672	22.7623	22.2517	0	0	0.297872	0.510638	1.53191	2.77191	3.90255	3.81128	4.27319	0	0	0
	75	610	0.61	1	6	14.0164	53.2951	35.7049	40.8525	58.0656	55.3443	60.9508	55.4098	53.9344	53.9344	46.541	46.7213	0	318.23	373.639	359.623	0.459016	1.57377	1.57377	2.36066	2.7541	2.7541	3.31148	3.04918	2	2	2	2.01639	0	14.7869	17.8361	17.377	0	0.491803	1.57377	1.57377	2.36066	2.36066	2.36066	2.36066	2.36066	2.36066	1.57377	1.57377
	76	830	0.83	1	4	18.7952	49.7952	53.1687	57.8072	64.0361	76.6988	76.6988	72.0602	51.1325	51.1325	0	0	0	397	469.06	450.265	0.722892	2.0241	2.0241	2.60241	2.60241	2.84337	2.84337	2.50602	2.50602	2.50602	0	0	0	15.6627	18.1687	17.4458	0	0.819277	1.15663	1.15663	1.73494	2.31325	2.31325	2.31325	0	0	0	0
	77	1180	1.18	1	3	19.4576	30.5085	44.4068	58.2034	63.1949	59.0508	67.1949	76.4153	76.4153	0	0	0	0	342.017	418.432	398.975	0.949153	2.0339	2.0339	2.78814	1.54237	1.54237	1.99153	2.50847	2.50847	0	0	0	0	12.8814	15.3898	14.4407	0	0	0.271186	0.813559	1.22034	1.22034	2.0339	2.44068	2.44068	0	0	0
	78	810	0.81	0	7	2.39506	22.9506	37.4815	48.3333	44.1975	44.1975	66.8642	73.642	0	0	0	0	0	266.42	340.062	337.667	0.0987654	0.888889	1.48148	2.07407	2.37037	2.37037	2.37037	2.71605	0	0	0	0	0	11.6543	14.3704	14.2716	0	0	0.345679	0.592593	1.18519	1.18519	2.37037	2.96296	0	0	0	0
	79	1140	1.14	1	4	17.2281	41.7632	75.7018	79.9123	80.1754	74.8509	80.2368	85.6842	96.9123	96.9123	0	0	0	449.868	535.553	518.325	0.614035	0.842105	2.73684	2.73684	3.00877	3.0614	3.33333	3.32456	3.29825	3.29825	0	0	0	16.3333	19.6579	19.0439	0	0.491228	1.68421	2.10526	2.94737	2.94737	3.36842	3.36842	3.36842	3.36842	0	0
	80	780	0.78	1	5	19.859	25.3333	32.1282	45.2821	67.1282	80.7436	93.4267	99.2856	95.619	113.351	113.675	0	0	363.901	463.187	443.328	1.17949	1.53846	1.84615	2.15385	2.76923	3.02564	2.61051	3.40538	2.45667	3.11846	2.90846	0	0	15.1233	18.5287	17.3492	0	0	0.25641	1.23077	1.84615	2.46154	3.26154	3.26154	3.87692	5.29231	6.09231	0
	81	610	0.61	0		34.623	7.18033	9.40984	8.90164	8.06557	8.06557	8.06557	5.81967	0	0	0	0	0	84.3115	90.1311	55.5082	0.721311	0.393443	0.393443	0.393443	0.393443	0.393443	0.393443	0	0	0	0	0	0	3.08197	3.08197	2.36066	0	0	0	0	0	0	0	0	0	0	0	0
	82	610	0.61	0		6.95082	19.1475	35.1475	39.3607	40.623	56.9016	56.7213	43.2623	0	0	0	0	0	254.852	298.115	291.164	0.311475	1.18033	1.18033	1.96721	2.36066	3.93443	2.7541	2.7541	0	0	0	0	0	13.6885	16.4426	16.1311	0	0	0.0327869	0.786885	1.57377	2.36066	1.57377	0.0327869	0	0	0	0
	83	1160	1.16	0		17.4914	42.8276	123.95	115.966	80.5431	105.588	119.468	88.6248	0	0	0	0	0	605.834	694.459	676.968	1.08621	1.44828	4.67724	4.23724	3.51724	4.00724	4.29724	2.41828	0	0	0	0	0	23.2707	25.689	24.6028	0	0.517241	4.49276	4.57034	3.31034	4.65034	5.46034	4.05931	0	0	0	0
	84	580	0.58	0		8.12069	11.0345	5.7931	84.2241	48.569	26.8103	22.2069	20.3966	0	0	0	0	0	206.759	227.155	219.034	0.465517	1.24138	0	1.24138	2.48276	0	0	0.258621	0	0	0	0	0	5.43103	5.68966	5.22414	0	0	0	0.827586	1.65517	0	0	0	0	0	0	0
	85	480	0.48	0	7	5.89583	22.6667	45.5625	52.0833	53.4375	58.1458	62.125	54.4375	0	0	0	0	0	299.917	354.354	348.458	0.395833	1.5	1.5	2.5	2.5	3	3	1.25	0	0	0	0	0	14.3958	15.6458	15.25	0	0	0.625	1	1	2	2	2	0	0	0	0
	86	670	0.67	1	4	14.8358	28.403	51.1791	50.3731	59.194	71.6119	77.5672	58.0746	86.9515	66.3103	0	0	0	353.164	411.239	396.403	0.850746	1.43284	2.14925	2.14925	2.50746	2.98507	3.25373	0.865672	2.25642	2.8697	0	0	0	15.3284	16.194	15.3433	0	0.447761	1.43284	1.43284	2.14925	2.86567	2.86567	2.86567	3.80567	2.12642	0	0
	87	1200	1.2	0	.	2.90833	39.7417	57.0583	95.0867	90.19	111.162	125.442	116.278	0	0	0	0	0	521.588	637.867	634.958	0.125	1.4	2	3.5	3.78	4.06	4.9	3.96667	0	0	0	0	0	19.765	23.7317	23.6067	0	1.2	2	3.61	4.1	4.58	4.64	4.85	0	0	0	0
	88	1010	1.01	1	3	10.2772	37.6535	37.6535	44.3366	61.2079	86.4079	84.8396	89.2198	88.5743	0	0	0	0	362.376	451.596	441.319	0.445545	1.42574	1.42574	1.77228	1.93069	2.68069	3.26069	2.80198	2.5	0	0	0	0	12.9414	15.7434	15.2978	0.277228	0.950495	0.950495	1.42574	1.90099	3.20099	2.78525	3.65802	4.32	0	0	0
	89	930	0.93	1	3	5.73118	38.8387	38.8387	56.7097	58.6882	77.6452	85.2547	77.6728	112.588	0	0	0	0	361.706	439.379	433.648	0.258065	1.80645	1.80645	2.51613	2.51613	3	3.20387	3.31656	4.59215	0	0	0	0	15.1071	18.4237	18.1656	0.172043	1.03226	1.03226	1.54839	1.54839	2.19355	3.83065	2.91226	4.51527	0	0	0
	90	1220	1.22	0	.	26.4672	52.9344	95.7292	112.688	129.901	136.417	145.031	184.295	0	0	0	0	0	699.167	883.462	856.995	0.786885	1.57377	3.51738	2.95377	2.72574	2.75	3.44	3.23	0	0	0	0	0	17.7475	20.9775	20.1907	0.590164	1.18033	3.15721	2.78344	3.74393	4.77	5.97	8.93	0	0	0	0
	91	510	0.51	1	4	18.7059	48	90.5098	94.1373	150.451	76.8627	85.8075	96.6229	96.4776	108.607	0	0	0	564.474	661.097	642.391	0.411765	1.88235	2.82353	2.82353	3.21569	3.17647	3.99333	4.26451	3.73176	4.06176	0	0	0	18.3267	22.5912	22.1794	0.54902	0.941176	2.82353	2.82353	9.41176	2.82353	4.43412	5.00412	4.16235	3.79118	0	0
	92	750	0.75	1	4	3.18667	62.08	71.6	70.9067	81.56	80.8	88.56	100.987	98.44	88.3333	0	0	0	458.693	559.68	556.493	0.08	1.92	2.88	2.88	3.12	3.12	3.2	3.2	3.2	2.77333	0	0	0	17.2	20.4	20.32	0.106667	1.92	2.56	2.56	3.2	3.2	3.2	3.2	3.2	3.2	0	0
	93	780	0.78	0		13.2692	22.2564	38.8333	50.7949	50.7949	50.7949	53.9487	68.1154	0	0	0	0	0	280.692	348.808	335.538	0.384615	0.923077	1.53846	2.15385	2.15385	2.15385	2.15385	2.76923	0	0	0	0	0	11.4615	14.2308	13.8462	0.25641	0.615385	1.23077	1.84615	1.84615	1.84615	1.84615	2.46154	0	0	0	0
	94	800	0.8	0	7	19.525	34.1875	55.425	65.025	77.05	99.8125	97.1375	96.55	0	0	0	0	0	448.163	544.712	525.188	0.65	1.5	1.8	2.7	3.3	3.6	3.6	3.5625	0	0	0	0	0	17.15	20.7125	20.0625	0.65	1.2	1.8	2.4	3	3.6	3.6	3.6	0	0	0	0
	95	600	0.6	1	6	7.05	51.7333	59.0667	76.7	87.9	88.5333	88.45	89.5833	91.9333	89.9667	91.95	91.95	0	459.433	549.017	541.967	0.15	1.6	1.6	2.4	3.2	3.2	2.7	3.46667	3.4	3.66667	4.03333	4.03333	0	14.85	18.3167	18.1667	0.15	1.6	1.6	2.4	3.2	3.2	3.2	3.2	3.2	2.4	2.4	2.4
	96	1010	1.01	1	5	5.08911	31.1089	33.0297	55.7921	61.8614	88.901	88.0733	96.4931	99.0851	95.842	0	0	0	363.855	460.349	455.259	0.237624	1.42574	1.90099	2.13861	2.13861	2.89109	2.76901	3.01891	3.12703	2.18604	0	0	0	13.5017	16.5206	16.283	0	0	0.277228	1.42574	1.42574	2.37624	2.57574	3.01574	3.42743	4.93	0	0
	97	870	0.87	1	3	14.7471	39.3103	46.3333	77.3103	67.4828	68.7586	68.7586	74.6667	78.046	0	0	0	0	382.701	457.368	442.621	0.517241	1.37931	1.37931	2.98851	2.94253	2.94253	2.94253	3.50575	2.98851	0	0	0	0	15.092	18.5977	18.0805	0.413793	1.10345	1.10345	2.75862	2.75862	2.75862	2.75862	2.75862	2.75862	0	0	0
	98	1400	1.4	0		1.46429	35.1643	77.4	53.9571	70.2214	86.2871	97.7786	83.8914	0	0	0	0	0	422.273	506.164	504.7	0.0357143	0.857143	3.17143	2.57143	3.42857	3.41143	3.77143	3.27429	0	0	0	0	0	17.2471	20.5214	20.4857	0.0428571	1.02857	3.78286	2.74286	2.05714	3.51714	4.13714	3.41429	0	0	0	0
	99	400	0.4	1	3	19.675	42.95	40	68.3	68.3	68.3	73.475	64.3	39.675	0	0	0	0	381	445.3	425.625	0.55	1.2	1.8	2.55	2.55	2.55	3.175	3.65	2.425	0	0	0	0	14.375	18.025	17.475	0.55	1.2	1.2	2.4	2.4	2.4	2.4	2.4	0.9	0	0	0
	100	570	0.57	1	6	10.807	32.9474	42.4211	38.0877	49.3333	74.2105	51.8947	60.5965	35.8772	0	0	0	0	299.702	360.298	349.491	0.578947	1.26316	1.26316	1.26316	1.68421	2.94737	2.59649	3.05263	0.964912	0	0	0	0	11.5965	14.6491	14.0702	0	0.473684	0.842105	0.842105	1.68421	3.36842	2.52632	3.36842	2.52632	0	0	0
	101	1160	1.16	1	4	25.7672	36.3707	73.7683	110.338	101.157	91.9159	91.9159	101.666	116.306	130.065	0	0	0	531.233	632.899	607.132	1.02586	1.44828	2.74517	3.82517	3.33379	4.03207	4.03207	4.32207	4.76207	4.39586	0	0	0	20.4424	24.7645	23.7386	0.586207	0.827586	2.70759	4.59759	3.77	3.77	3.77	4.27	5.02	6.28	0	0
	102	1350	1.35	1	6	21.8519	25.763	75.0222	50.3333	78.4889	78.4889	82.5852	92.3693	113.403	89.9137	88.0459	86.3511	0	412.533	504.903	483.051	1.36296	1.42222	2.66667	2.66667	2.84444	2.84444	3.51111	3.79667	4.13667	3.54407	3.47407	3.31667	0	17.3185	21.1152	19.7522	0	0.296296	2.13333	1.06667	2.84444	2.84444	2.84444	3.76444	4.69444	3.62778	3.48111	3.7563
	103	660	0.66	1	5	4.42424	35.4091	34.7424	34.7727	44.9545	69.3939	53.5455	62.2727	78.5427	80.4303	84.7876	0	0	277.242	339.515	335.091	0.136364	1.09091	1.09091	1.09091	1.81818	2.22727	2.36364	2.72727	3.06727	3.61606	3.18	0	0	9.81818	12.5455	12.4091	0.0909091	0.727273	0.727273	0.727273	1.45455	2.18182	2.18182	2.90909	3.84909	3.60182	4.07182	0
	104	940	0.94	1	3	2.21277	48	39.5745	55.9681	71.3936	72.617	81.4255	90.6064	92.3085	0	0	0	0	371.191	461.798	459.585	0.0638298	1.02128	1.02128	2	3.01064	3.05319	3.06383	3.57447	3.55319	0	0	0	0	13.234	16.8085	16.7447	0.0638298	1.02128	1.02128	2.04255	2.55319	2.55319	2.55319	3.06383	3.06383	0	0	0
	105	850	0.85	1	5	5.44706	20.8941	50.9176	59.7059	67.8706	81.5059	72.2824	82.1529	75.9647	76.5176	75.9647	0	0	358.624	440.776	435.329	0.352941	0.847059	1.41176	2.54118	2.54118	2.50588	2.30588	2.30588	2.22353	2.32941	3.2	0	0	12.5059	14.8118	14.4588	0.0235294	0.564706	1.12941	2.25882	2.25882	2.82353	3.38824	3.38824	3.38824	3.38824	2.82353	0
	106	730	0.73	1	6	1.9589	32.7671	35.4247	46.6164	61.9452	63.6986	81.2055	78.3151	65.3014	58.7534	59.9726	54.863	0	323.616	401.932	399.973	0.136986	1.64384	1.64384	1.9726	2.30137	2.30137	2.49315	2.60274	1.56164	2.28767	2.28767	2.75342	0	12.4932	15.0959	14.9589	0	0.328767	0.657534	1.31507	1.9726	1.9726	2.63014	2.63014	2.63014	2.9589	2.63014	2.9589
	107	1040	1.04	1	6	2.80769	26.6923	37.375	62.5769	79.4327	80.4615	81.6154	73.4904	81.7308	80.7019	77.8173	66.3269	0	370.962	444.452	441.644	0.173077	2.53846	2.07692	3.46154	3.46154	3.46154	3.59615	3.5	4.54808	3.41346	3.41346	3.41346	0	18.7692	22.2692	22.0962	0	1.11538	0.923077	2.76923	2.76923	2.76923	3.23077	3.69231	1.84615	2.76923	3.23077	1.61538
	108	890	0.89	1	4	11.4382	44.8764	52.5169	53.0337	64.5393	86.6517	86.6517	91.3371	62.618	65.6067	0	0	0	399.708	491.045	479.607	0.640449	1.88764	2.42697	2.42697	2.78652	3.52809	3.52809	3.67416	3.80899	3.50562	0	0	0	17.2247	20.8989	20.2584	0.426966	1.61798	2.1573	2.1573	2.69663	3.23596	3.23596	3.23596	0.539326	1.07865	0	0
	109	800	0.8	1	5	0.975	31.725	28.075	21.975	44.3875	74.35	56.225	47.9125	35.475	38.2875	49.05	0	0	257.712	305.625	304.65	0.0625	1.5	1.5	0.9	2.1	2.2125	1.65	2.0125	1.75	2.0125	2.6	0	0	9.925	11.9375	11.875	0	0.4625	0.6	0.6	1.2	1.8	1.8	0.6	0.6	0.6	1.8	0
	110	510	0.51	1	3	0	45.5294	31.2941	45.451	53.4706	56.3529	59.4706	61.7059	56.0784	0	0	0	0	291.569	353.275	353.275	0	0.941176	0.941176	2.62745	2.5098	2.29412	2.41176	2.41176	2.41176	0	0	0	0	11.7255	14.1373	14.1373	0	1.88235	0.941176	0.941176	1.88235	1.88235	1.88235	1.88235	1.88235	0	0	0
	111	1240	1.24	0	7	14.4032	24.8306	77.6648	56.4919	74.2052	77.5671	83.9116	86.7732	0	0	0	0	0	409.075	495.848	481.445	0.903226	1.54839	3.19613	2.51613	3.00258	3.46613	3.33613	3.51613	0	0	0	0	0	17.9687	21.4848	20.5816	0.209677	0.387097	2.71839	1.54839	1.94419	2.41419	3.03419	3.53419	0	0	0	0
	112	1140	1.14	1	3	26.0439	33.5088	47.1053	91.0088	45.1316	79.5351	92.266	89.9016	78.9167	28.25	0	0	0	414.599	504.501	478.457	1.28947	1.47368	2.10526	2.50877	0.631579	3.14035	3.51018	3.69579	3.10754	0	0	0	0	14.6593	18.3551	17.0656	0.315789	0.842105	1.57895	2.10526	2.52632	2.52632	3.71737	3.21421	2.90316	0	0	0
	113	1440	1.44	1	3	16.6319	27.1667	49.0225	73.3164	73.78	88.5711	74.2656	78.35	95.8867	0	0	0	0	402.754	481.104	464.472	0.861111	2	2.47	2.91028	2.78111	2.49917	2.645	2.01417	1.88	0	0	0	0	16.1667	18.1808	17.3197	0	0.166667	1.81	3.08667	3.02	3.81	2.94889	3.89	5.19	0	0	0
	114	980	0.98	1	4	28.8469	31.8776	45.3469	55.1837	71.051	107.814	112.252	107.19	119.302	110.173	0	0	0	452.373	559.563	530.717	1.34694	1.71429	1.71429	1.95918	3.03061	4.22061	3.86673	4.08429	4.42429	4.4851	0	0	0	17.8527	21.9369	20.59	0	0.795918	1.46939	1.95918	2.44898	4.12878	4.71878	3.84939	4.43939	4.06408	0	0
	115	1160	1.16	1	3	31.1552	50.2759	73.7586	78.609	90.3893	86.2083	87.579	92.4159	100.391	0	0	0	0	497.975	590.391	559.236	1.32759	1.86207	2.44207	2.76655	3.00483	3.22586	3.14517	3.60103	4.05828	0	0	0	0	17.7741	21.3752	20.0476	0.758621	1.24138	2.24138	2.75138	3.25138	2.92379	3.42379	3.77	4.52	0	0	0
	116	720	0.72	1	5	26.9861	30.125	40.0278	56.9861	62.4444	81.125	79.1667	74.25	42.9444	48.5139	54.5278	0	0	376.861	451.111	424.125	1.22222	1.33333	2.33333	3	3	4	3.69444	3.43056	2	3	3	0	0	18.5833	22.0139	20.7917	0	1.33333	2	2.66667	2.66667	3	2.66667	2	2	2	2	0
	117	590	0.59	1	5	16.3559	48.322	35.2542	66.2712	69.9153	78.7119	87.8814	90.1525	90.2712	113.047	113.898	0	0	402.712	492.864	476.508	0.932203	1.54237	1.54237	1.74576	2.44068	2.88136	3.42373	3.50847	3.49153	3.87153	3.99729	0	0	14.5085	18.0169	17.0847	0	0	0.79661	1.45763	2.44068	2.84746	3.25424	3.49153	3.49153	4.55153	4.55068	0
	118	610	0.61	1	6	12.2951	42.4262	24.5902	32.2623	52.8852	49.7705	65.0656	78.7049	66.8689	76.2393	67.8918	82.4131	0	279.295	358	345.705	0.393443	0.786885	0.786885	1.96721	3.14754	3.14754	3.21311	2.80328	2.7541	3.66508	3.99262	4.18262	0	13.4426	16.2459	15.8525	0	0	0	0.295082	1.57377	1.57377	0.786885	0.786885	1.57377	2.59377	1.53	2.82689
	119	890	0.89	1	4	26.4157	28.0674	52.3371	80.8989	77.5056	86.4607	114.287	103.89	121.98	117.919	0	0	0	465.973	569.863	543.447	1.11236	1.11236	2.69663	2.69663	3.19101	3.50562	3.70101	3.9109	4.2909	4.28404	0	0	0	18.0156	21.9265	20.8142	0	0.247191	1.07865	1.07865	1.61798	2.1573	4.09663	4.44663	5.49663	5.3236	0	0
	120	1020	1.02	0	7	24.6471	35.8824	54.6863	19.7549	47.402	86.5769	91.8369	87.5971	0	0	0	0	0	360.786	448.383	423.736	1.16667	1.64706	2.35294	0.784314	1.88235	3.21353	3.32353	3.04137	0	0	0	0	0	14.3704	17.4118	16.2451	0	0.470588	1.88235	0.588235	1.41176	3.42294	3.72294	3.56235	0	0	0	0
	121	860	0.86	0	7	25.186	71.1977	64.8256	58.4884	91.7558	98.5814	89.4651	77.593	0	0	0	0	0	499.5	577.093	551.907	0.744186	3.06977	2.51163	1.67442	1.67442	2.23256	2.23256	2.7093	0	0	0	0	0	14.1395	16.8488	16.1047	0.186047	1.11628	1.67442	1.11628	1.11628	1.67442	1.67442	2.23256	0	0	0	0
	122	1130	1.13	1	6	1.22124	34.6549	51.1239	67.177	66.4602	87.6549	67.8496	105.558	104.88	119.783	122.307	120.855	0	376.142	481.699	480.478	0	1.48673	2.12389	2.54867	2.54867	2.54867	1.72566	2.91327	3.01389	4.08381	4.29531	4.29531	0	12.9823	15.8956	15.8956	0	0.159292	0.849558	1.27434	1.27434	1.69912	1.69912	3.64867	3.67389	4.18389	4.27912	4.27912
				87
[truncated: 85 more columns]

## Sheet: postNST_Protein
			weight							Energy													total	total	total	Protein													Lipid
	Birth w	Birth w	day8	day9	day10	day11	day12	day13		day1	day2	day3	day4	day5	day6	day7	day8	day9	10	11	12	13	day7	day1-8	day2-8	day1	day2	day3	day4	day5	day6	day7	day8	day9	10	11	12	13	day1	day2	day3	day4	day5	day6	day7	day8	day9	10	11
1	890	0.89	0.89	0.89	0.9	0.92			#REF!	17.43	33.84	43.85	52.58	52.66	56.02	57.45	62.61	94.25	94.25	80.27						0.17	1.44	1.92	2.4	2.4	2.83	2.82	3.13	3.13	3.13	3.14			1.02	0.96	1.44	1.92	1.92	2.4	2.4	2.4	2.88	2.88	2.88
2	530	0.53	0.57	0.59	0.56	0.55			#REF!	8.19	18.2	17.2	24.25	37.02	34.52	36.78	22.33	32.66	45.97							0.29	0.24	0.24	0.98	1.25	1.03	1.39	1.55	1.73	2.13				0.12	0.48	0.48	0.48	0.96	0.96	1.44	0	0.96	0.96
3	1110	1.11	1.03	1.05	1.09	1.1	1.1	1.13	#REF!	17.4	48	69.27	79.98	72.98	72.98	86.59	92.68	92.72	80.58	80.58	63.52	36.4				0.53	1.68	2.88	2.88	2.88	2.88	3.36	3.82	3.91	3.58	3.58	3.29	2.89	0.45	1.44	2.4	2.4	2.4	2.4	2.88	3.36	3.36	2.88	2.88
4	1160	1.16	1.2						#REF!	0	46.4	62.14	66.54	75.6	63.75	21.8	3.47	0	0							0	1.92	2.4	2.4	2.48	2.32	0.65	0						0	0	0.52	0.96	1.92	0.96	0	0
5	1170	1.17								22.67	23.28	23.28	18.66	10.66	0	0	0									0.98	1.2	1.2	1.2	0.5	0	0	0						0	0	0	0	0	0	0	0
6	1390	1.39	1.32						#REF!	14.86	45.78	73.75	119.52	101.01	93.65	65.95	44.38	15.92	9.24	9.24						0.78	2.16	2.4	4.08	4.56	3.37	2.97	1.92	1.68	0	0			0	0.48	1.44	2.4	2.88	1.92	0.2	0	0	0	0
7	570	0.57							#REF!	6.49	16.77	13.97	27.32	37.02	31.04	31.04	43.4	58.35	58.01	58.01	58.44	58.44				0.21	0.48	0.48	0.72	0.48	0.96	0.96	1.02	1.31	1.54	1.54	1.92	1.92	0	0	0	0	0.48	0.96	0.96	0.96	1.44	0.96	0.96
8	850	0.85	0.81	0.78	0.8				#REF!	0	38.12	49.62	45.87	51.37	47.53	48.74	39.7	74.08	55.49							0	0.96	1.68	1.68	1.95	2.13	2.12	1.06	0.9	2.14				0	0.26	0.96	1.44	1.92	1.44	1.68	1.68	1.92	1.92
9	590	0.59	0.56						#REF!	18	23.9	32.01	33.82	37.29	42.38	44.01	37.59									0.63	0.96	1.2	1.35	1.49	1.65	2.13	2.13						0.36	0.48	0.96	1.44	1.44	2.06	2.06	1.44
10	670	0.67	0.63	0.69	0.72	0.75	0.79	0.8	#REF!	2.31	23.1	31.54	41.47	50.67	49.72	49.21	67.83	55.97	62.42	65.51	72.03	67.22				0.12	0.96	1.2	1.92	1.92	2.16	2.16	2.06	2.36	2.4	2.61	2.65	2.65	0	0.21	0.72	1.2	1.2	1.2	1.2	1.44	1.44	1.68	1.68
11	1390	1.39	1.36	1.38	1.39				#REF!	44.98	78.12	100.21	100.42	110.92	105.46	105.46	56.37	54.61	62.5							1.82	2.88	2.88	2.88	4.04	3.76	3.76	2.58	2.08	1.86				1.04	2.88	2.88	2.88	3.36	2.88	2.88	0	0	0
12	1270	1.27								19.18	42.12	60.09	53.2	50.15	42.93	38.93	6.3									1.04	2.4	2.64	2.88	2.4	1.92	1.92	0.3						0	0.48	1.44	0.96	0.96	0.4	0	0
13	640	0.64	아마 출생체준기준						#REF!	3.54	19.2	17.23	31.53	32.53	23.97	23.01	28.04	27.93	32.57							0.14	0.96	1.2	1.53	1.79	1.37	1.37	1.37	1.37	1.37				0.07	0.48	0.48	0.77	1.06	0.62	0.53	0.53	0.53	0.86
14	1080	1.08	1.01	1.07					#REF!	2.45	50.58	74.71	74.71	64.98	49.97	49.97	35.36	22.99	22.99							0.1	2.4	3.36	3.36	2.89	2.41	2.41	0.96	0	0				0.06	1.2	2.4	2.4	1.92	0.96	0.96	0.22	0	0
15	1040	1.04								6.97	53.56	34.18	33.22	56.59	17.14	9.75	3.69									0.28	2.16	1.68	1.44	1.68	0.48	0.22	0						0.16	1.44	0.48	0.48	1.44	0.6	0	0
16	870	0.87								10.25	27.4	37.82	46.11	54.64	48.64	44.84	38.08									0.5	1.2	1.68	1.92	2.16	1.92	1.92	1.68						0	0.28	0.96	1.44	1.92	1.44	0.96	0.48
17	1090	1.09								30.57	55.81	38.53	39.36	34.32	36.89	17.94	17.94									1.37	2.16	1.44	1.44	0	0	0	0						0.58	1.92	0.48	0.28	0	0	0	0
18	1450	1.45								21.03	56.09	79.89	79.89	75.79	58.55	18.62	11.14									0.72	1.92	2.88	2.88	3.84	4.08	1.87	0						0.36	0.96	2.4	2.4	3.36	1.54	0	0
19	910	0.91	1.04	1.03	1.03	1.04	1.06	1.11	#REF!	34.31	40.56	31.22	59.63	56.44	63.43	63.89	63.89	82.23	81.33	71.14						1.22	1.44	1.68	2.16	2.03	2.56	2.56	2.56	3.2	2.99	2.67			0.81	0.96	0.96	1.44	1.44	1.92	1.44	1.44	2.4	1.92	1.44
20	1210	1.21								16.75	29.29	39.12	21.45	18.81	12.95	12.95	0									0	0.42	1.44	0.66	0	0	0	0						0	0	0	0	0	0	0	0
21	990	0.99	1.03	1.03	1.02	1.03	1.04	1.03	#REF!	0	35.2	32.96	63.97	63.97	70.46	83.47	82.04	75.12	75.03	78.02	79.03	79.42				0	1.1	1.44	1.92	1.92	2.4	2.97	3	2.76	2.88	3.07	3.52	3.65	0	0.44	0.96	1.92	1.92	2.4	2.88	3.36	3.36	3.84	3.84
22	1000	1	1.02	1	0.99	0.98			#REF!	0	35.71	45.76	64.58	63.53	28.8	35.36	63.4	68.16	66.58	51.08						0	1.32	1.44	2.16	2.47	0.96	0.96	2.11	2.11	2.11	2.2			0	0.44	0.48	1.92	1.44	0.48	0.48	1.44	1.44	1.44	0.96
23	1240	1.24								12.42	30.76	36.66	28.2	18.7	21.29	11.49	9.24									0.12	1.44	1.92	0.72	0.48	0.24	0.1	0						0	0.3	0.48	0.48	0.2	0	0	0
24	1160	1.16							#REF!	44.79	52.42	67.7	73.46	78.26	84.18	70.47	68.55	84.33	97.56	88.2						1.37	1.92	2.4	2.88	2.88	3.49	2.88	2.88	3.47	3.49	3.49			0.78	1.44	1.92	2.4	2.88	2.88	3.84	3.84	3.84	3.84	2.88
25	800	0.8								12.17	26.82	35.06	35.44	52.67	58.89	64.05	52.71									0.63	1.44	1.44	1.44	1.92	2.16	2.4	2.4						0.12	0.48	0.48	0.48	1.44	1.92	2.4	2.4
26	730	0.73		0.72					#REF!	13.7	28.8	50.05	55.88	44.65	46.79	46.71	51.46	51.46	60.96	60.88						0.38	0.72	1.2	1.68	1.68	1.84	1.84	1.84	1.84	1.91	2.22			0.12	0.48	1.44	1.92	1.92	1.92	1.92	1.92	1.92	1.92	1.92
27	1270	1.27	1.27	1.3	1.37	1.35	1.39		#REF!	21.07	27.77	56.32	68.2	67.87	67.87	88.49	88.49	82.81	72.87	63.41	63.41					0.85	1.36	2.4	2.88	2.88	2.88	3.6	3.6	4.24	3.54	3.54	3.54		0	0.96	2.4	2.88	2.88	2.88	3.36	3.36	2.4	2.4	1.44
28	1260	1.26								41.39	63.72	60.27	48.02	42.6	46.24	32.71	15.66									0.9	1.68	2.4	1.68	1.2	0.22	0	0						1.7	2.4	0.96	0.28	0	0	0	0
29	390	0.39								5.19	11.32	22.29	18.99	24.71	29.05	35.6	27.51									0.08	0.24	0.48	0.48	0.96	1.2	1.44	1.44						0	0	0.42	0.48	0.48	0.96	0.96	0.48
30	1090	1.09							#REF!	23.66	43.68	73.16	104.02	83.49	76.9	72.94	57.76	43.87	21.02	11.55	0					0.91	1.68	1.68	1.68	3.12	3.12	3.41	3.34	3.2	1.08	0	0		0	0	1.1	3.36	3.36	3.36	2.4	0.96	0.2	0	0
31	1150	1.15							#REF!	0	28.69	36.65	41.05	58.25	62.49	62.49	62.49	55.1	47.01							0	0.52	1.2	1.2	2.25	2.64	2.64	2.64	2.72	2.55				0	0	0.52	0.96	1.44	1.44	1.44	1.44	0.48	0.22
32	1040	1.04							#REF!	16.67	30.56	36.26	53.87	53.87	42.48	38.51	21.37	40	84.8	76.92						0.99	1.44	1.44	3.6	3.6	1.98	1.51	1.16	1.92	4.32	4.8			0	0.72	1.44	1.92	1.92	0.96	0.96	0	1.28	3.84	3.84
33	1060	1.06							#REF!	6.8	39.55	66.75	70.38	76.14	91.59	64.56	75.73	75.73	75.73	72.15						0.27	1.44	2.4	2.4	2.64	3.74	1.21	3.78	3.78	3.78	3.61			0	0.33	1.92	1.92	2.4	3.36	3.36	3.36	3.36	3.36	2.88
34	1000	1	1.07						#REF!	21.51	34	62.2	72.01	78.42	79.42	75.74	66.84									0.93	1.2	2.49	2.53	2.73	2.52	2.56	2.14						0	0.72	1.44	1.92	2.4	2.4	2.4	2.4
35	770	0.77	0.83	0.83					#REF!	14.22	36.31	40.5	50.38	47.391	56.05	66.41	79.48	81.51								0.38	0.96	1.68	2.08	1.66	1.66	1.66	2.34	2.34					0	0.32	0.96	1.44	1.44	1.44	1.44	1.92	1.92
36	1100	1.1	1.16	1.18					#REF!	22.55	65.36	69.84	76.57	77.15	73.33	35.02	20.63	13.72								0.95	2.64	2.64	3.1	3.53	3.93	2.41	2.41	2.41					0.54	2.4	2.4	2.88	3.36	3.84	1.92	0.96	0
37	990	0.99	0.9	0.9					#REF!	21.7	36.16	47.9	56.15	69.25	74.78	56.85	36.68	71.64								0.66	0.96	1.2	1.75	2.45	2.97	2.58	2.15	2.58					0	0.46	0.96	1.44	1.92	2.4	1.92	0.8	1.92
38	880	0.88	0.9	0.94					#REF!	20.92	36	47.63	67.49	78.48	65.37	42.84	44.37	68.95								0.8	1.2	1.92	2.64	2.91	2.56	2.07	2.07	2.3					0.32	0.48	0.96	1.92	2.4	1.92	0.96	0.96	1.92
39	730	0.73	0.78	0.78					#REF!	5.85	25.56	34.28	38.6	48.23	50.74	60.75	59.38									0.23	1.2	1.46	1.61	2.05	2.05	3.18	2.98						0	0.36	0.96	1.44	1.92	1.92	1.92	2.4
40	1180	1.18	1.16	??					#REF!	9.2	61.89	66.84	67.73	39.69	46.5	17.88	0									0.44	3.12	3.11	3.24	2.06	2.74	1.14	0						0.22	2.4	2.4	2.4	0.74	0	0	0
41	1450	1.45							#REF!	9.61	56.16	61.8	100.08	66.81	47.82	20.38	0	0								0.55	3.6	3.6	3.98	3.5	2.85	1.08	0						0	0.84	1.44	2.88	0.8	0	0	0
42	890	0.89	0.92	0.93	1				#REF!	19.35	62.16	70.53	84.66	89.22	67.48	59.86	55.53	51.37	24.79	13.86						0	1.92	2.64	3.22	3.6	2.35	2.36	2.32	2.32	0.73	0			0.36	1.92	1.92	2.4	3.6	2.16	1.44	0.96	0.96	0	0
43	650	0.65	0.72	0.72					#REF!	10.59	23.69	27.05	32.52	42.55	47.71	49.84	45.66	55.65								0.48	0.96	1.2	3.05	1.72	1.98	1.98	1.85	2.11					0.02	0.48	0.72	0.72	1.44	1.68	1.92	1.68	2.16
44	770	0.77							#REF!	3.36	40.32	40.32	44.95	54.71	63.61	61.13	61.71									0.2	2.4	2.4	2.16	2.4	2.4	2.4	2.4						0.08	0.96	0.96	1.92	1.92	1.92	1.92	1.92
45	710	0.71	0.72						#REF!	15.56	34.56	38.41	45.75	52.09	39.05	39.05	36.31									0.46	0.96	1.11	1.71	1.56	1.56	1.56	1.54						0.36	0.96	1.44	1.44	1.44	1.44	1.44	0.96
46	1120	1.12	1.16						#REF!	5.51	58	74.08	75.3	83.76	63.58	63.58	38.99	8.95	0	0						0.18	2.88	3.6	3.6	3.5	2.56	2.56	2.16	0					0	0.6	2.52	1.92	2.4	1.44	1.44	0	0
47	1230	1.23	1.3	1.34					#REF!	47.76	40.05	66.19	81.83	99.49	136.03	119.86	123.5	119								0.63	1.68	2.5	3.08	3.8	4.3	4.3	3.34	3.09					0	0.52	1.44	1.92	2.4	2.88	2.88	3.84	3.36
48	850	0.85		0.76					#REF!	4.49	33.96	37.76	51.94	61.09	53.11	44.35	49.44	61.4								0.28	1.2	1.2	1.7	2.16	1.75	1.68	2.54	2.99					0	0.1	0.48	0.96	1.92	1.92	1.92	2.4	2.88
49	1280	1.28								15.77	34.42	40.82	41.39	51.99	35.75	17.3	2.5									0.88	1.92	2.4	2.4	2.4	2.4	1	0						0	0	0	0	0	0	0	0
50	1360	1.36								45.27	60.34	60.76	60.76	65.29	46.39	33.27	9.11									1.08	2.4	2.88	2.88	2.88	2.88	1.92	0						0	0	0	0	0	0	0	0
51	950	1.17		0.87	0.94				#REF!	1.4	22.39	46.71	52.2	58.1	70.34	82.76	93.06	93.06	92.37							0.09	1.44	2.4	2.4	2.85	3.36	3.68	3.69	3.69	3.64				0	0	0.28	1.24	0.96	1.44	1.92	2.4	2.4	2.4
52	620	0.62	0.62	0.62	0.65	0.65	0.65		#REF!	9.86	18.24	24.58	37.26	43.3	43	53.05	46.55	47.36	41.15	38.25	38.25					0.3	0.96	0.96	1.44	1.68	1.68	2.39	2.27	2.18	1.64	1.86	1.86		0	0.12	0.48	1.44	1.92	1.92	1.92	1.44	1.44	1.44	1.44
53	970	0.97		0.91		0.95	0.97		#REF!	8.08	28.91	54.69	57.6	81.88	81.59	91.32	86.41	97.08	87.6	78.2	68.32					0.42	1.44	1.92	1.92	2.64	2.64	2.71	2.61	3.1	2.91	2.63	2.46		0	0.12	0.96	0.96	1.92	1.92	2.4	2.4	2.4	1.92	1.44
54	1050	1.05			0.87				#REF!	9.62	31.66	76.47	85.25	85.25	87.42	103.96	105.35	105.35	108.07	101.51	101.51					0.48	1.44	2.4	2.88	2.88	2.88	2.62	3.16	3.16	3.7	3.18	3.18		0	0.28	1.44	1.92	1.92	1.92	2.4	2.88	2.88	2.88	2.88
55	1640	1.64								12.44	59.55	59.55	59.55	59.55	13.86	5.2	16.5									0.8	2.4	2.4	2.4	2.4	0	0	0						0	0	0	0	0	0	0	0
56	910	0.91	0.97	0.99	1.03	1.05			#REF!	25.08	36.48	50.25	76.83	76.83	84.37	74.74	88.67	58.63	58.36	61.18						0.83	1.2	1.68	2.16	2.16	2.33	2.1	3.54	3.4	3.47	3.51			0	0	0.6	1.44	1.44	2.88	2.88	3.36	0.96	0.96	0.96
57	1050	1.05		0.96					#REF!	14.69	38.08	55.81	68.51	77.71	86.25	94.19	106.28	100.32								1.02	1.68	1.68	2.07	1.74	2.02	2.17	2.97	1.95					0	0.56	0.96	1.44	1.92	2.4	2.88	2.88	2.88
58	1150	1.15							#REF!	30.5	36.12	45.79	44.66	49.11	59.14	71.63	83									0.75	1.68	1.92	1.92	2.4	2.88	3.6	3.57						0	0.3	0.26	0.21	0.96	1.44	1.92	2.4
59	860	0.86		0.82					#REF!	13.42	44.26	55.87	55.28	70.7	82.63	82.63	92.15	90.69	91.43							0.9	1.44	1.68	1.68	1.45	1.45	1.45	2.61	1.73	1.7				0	0.52	1.44	1.44	2.4	2.88	2.88	2.88	2.88	2.88
60	480	0.48								7.84	13.21	18.37	17.67	23.57	16.52	14.77	22.83									0.42	0.72	0.96	0.96	1.2	1.2	1.2	1.21						0	0.18	0.48	0.48	0.96	0.96	0.48	0.48
61	1190	1.19	1.2	1.25					#REF!	13.49	49.68	75.76	80.75	81.19	51.67	40.27	25.59	2.31								0.6	1.68	1.68	2.58	2.56	1.43	1.11	0	0					0	0.3	1.44	1.44	0.96	0	0	0	0
62	1230	1.23	1.15	1.21	1.16				#REF!	13.86	44.18	66.48	96.52	96.35	96.49	105.31	116.31	116.31	118.26							0.92	2.4	3.12	4.31	4.31	4.31	4.05	3.96	3.96	3.96				0	0.27	1.44	2.4	2.4	2.4	2.88	3.36	3.36	3.36
63	1110	1.11							#REF!	8.62	40.04	70.3	94.43	94.43	45.48	36.41	22.67									0	1.68	2.16	2.88	2.88	2.4	2.4	1.2						0	0	0.96	2.4	2.4	0	0	0
64	710	0.71	0.63						#REF!	7.56	31.24	35.35	43.57	57.26	82.06	37.37	46.62									0.35	1.2	1.77	2.18	3.01	4.29	0.72	2.08						0	0.18	0.48	0.96	1.44	1.44	1.92	1.92
65	1190	1.19							#REF!	7.63	45.35	70.78	74.43	91.65	104.63	101.16	103.21	109.36	116.36							0.56	1.92	2.4	2.4	3.66	4.15	4.15	4.14	4.16	4.23				0	1.4	2.88	2.88	3.36	3.84	3.84	3.36	3.36	3.36
66	760	0.76							#REF!	6.37	23.83	34.57	45.01	48.9	32.89	33.26	42.47	41.11	46.01	46.28						0.25	1.2	1.44	2.4	2.64	2.67	2.66	2.7	2.4	2.61	2.67			0	0.08	0.96	1.92	2.4	0.96	0.96	1.44	1.44	1.44	1.44
67	1550	1.55							#REF!	13.34	31.7	23.46	13.46	0	0	0	0									0.64	1.92	2.4	1.2	0	0	0	0						0	0	0	0	0	0	0	0
68	710	0.71	0.71						#REF!	1.59	19.1	31.32	31.32	34.92	39.12	48.32	44.32	42.37	23.75							0.1	1.2	1.68	1.68	1.19	1.78	2.16	2.52	2.37	0				0	0	0.48	0.48	0.96	1.44	1.92	1.92	1.92	1.44
69	970	0.97	0.96	0.97					#REF!	16.33	40.54	58.9	75.95	94.57	88.07	106.51	112.64	98.35								1.05	1.92	1.92	2.46	2.9	3.12	3.52	3.82	3.15					0	0.28	0.96	1.44	1.92	1.92	2.88	2.88	2.88
70	980	0.98	0.91						#REF!	20.44	26.38	43.67	47.8	58.8	70.2	66.4	62.91									1.26	1.44	2.44	2.93	3.43	3.4	3.22	2.8						0	0.18	0.48	0.96	1.92	2.88	2.4	2.4
71	1110	1.11	1.04		1.09				#REF!	13.99	37.66	29.28	51.41	63.32	61.85	81.9	88.55	88.05	91.81							0.84	2.16	2.16	3.12	3.13	3.13	4.26	4.26	4.22	4.34				0	0.48	0.48	1.92	2.4	2.4	3.36	3.84	3.84	3.36
72	840	0.84	0.88	0.9	0.95	0.99			#REF!	12.71	40.4	78.04	78.04	76.51	95.32	92.2	75.63	47.28	42.57	42.57						0.65	1.2	2.16	2.16	2.16	3.07	2.95	2.81	1.9	1.9	1.9			0.26	0.48	1.44	1.44	1.44	2.4	2.4	1.44	0.2	0	0
73	890	0.89	0.92	0.85					#REF!	4.33	36	39.6	56.5	67.09	75.01	90.38	52.86	66.05								0.24	2.4	0.4	3.1	3.31	3.52	3.7	2.04	3					0	0	0.36	0.96	1.44	1.92	2.4	0.96	0.96
74	940	0.94	1	1.02					#REF!	10.4	44.17	45.77	39.3	71.02	71.02	75.09	55.06	40.76								0.48	1.44	1.44	2.36	3.36	3.36	3.34	2.43	2.2					0	0	0.28	0.48	1.44	1.44	1.92	0.96	0.52
75	610	0.61	0.57	0.59	0.6	0.62	0.58		#REF!	8.55	32.51	21.78	24.92	35.42	33.76	37.18	33.8	32.9	32.9	28.39	28.5					0.28	0.96	0.96	1.44	1.68	1.68	2.02	1.86	1.22	1.22	1.22	1.23		0	0.3	0.96	0.96	1.44	1.44	1.44	1.44	1.44	1.44	0.96
76	830	0.83	0.86	0.89	0.86				#REF!	15.6	41.33	44.13	47.98	53.15	63.66	63.66	59.81	42.44	42.44							0.6	1.68	1.68	2.16	2.16	2.36	2.36	2.08	2.08	2.08				0	0.68	0.96	0.96	1.44	1.92	1.92	1.92	0	0
77	1180	1.18		1.1					#REF!	22.96	36	52.4	68.68	74.57	69.68	79.29	90.17	90.17								1.12	2.4	2.4	3.29	1.82	1.82	2.35	2.96	2.96					0	0	0.32	0.96	1.44	1.44	2.4	2.88	2.88
78	810	0.81							#REF!	1.94	18.59	30.36	39.15	35.8	35.8	54.16	59.65									0.08	0.72	1.2	1.68	1.92	1.92	1.92	2.2						0	0	0.28	0.48	0.96	0.96	1.92	2.4
79	1140	1.14		1.11	1.16				#REF!	19.64	47.61	86.3	91.1	91.4	85.33	91.47	97.68	110.48	110.48							0.7	0.96	3.12	3.12	3.43	3.49	3.8	3.79	3.76	3.76				0	0.56	1.92	2.4	3.36	3.36	3.84	3.84	3.84	3.84
80	780	0.78	0.76	0.8	0.85	0.93			#REF!	15.49	19.76	25.06	35.32	52.36	62.98	62.14	66.71	63.85	66.94	56.46						0.92	1.2	1.44	1.68	2.16	2.36	1.81	2.43	1.69	1.98	1.59			0	0	0.2	0.96	1.44	1.92	1.92	1.92	2.4	2.88	2.88
81	610	0.61								21.12	4.38	5.74	5.43	4.92	4.92	4.92	3.55									0.44	0.24	0.24	0.24	0.24	0.24	0.24	0						0	0	0	0	0	0	0	0
82	610	0.61								4.24	11.68	21.44	24.01	24.78	34.71	34.6	26.39									0.19	0.72	0.72	1.2	1.44	2.4	1.68	1.68						0	0	0.02	0.48	0.96	1.44	0.96	0.02
83	1160	1.16								20.29	49.68	98.53	106.24	93.43	95.64	95.64	49.12									1.26	1.68	4.08	4.08	4.08	4.08	4.08	1.68						0	0.6	2.88	3.84	3.84	3.84	3.84	1.6
84	580	0.58								4.71	6.4	3.36	48.85	28.17	15.55	12.88	11.83									0.27	0.72	0	0.72	1.44	0	0	0.15						0	0	0	0.48	0.96	0	0	0
85	480	0.48								2.83	10.88	21.87	25	25.65	27.91	29.82	26.13									0.19	0.72	0.72	1.2	1.2	1.44	1.44	0.6						0	0	0.3	0.48	0.48	0.96	0.96	0.96
86	670	0.67	0.57	0.59	0.61				#REF!	9.94	19.03	34.29	33.75	39.66	47.98	51.97	38.91	46.03	26.09							0.57	0.96	1.44	1.44	1.68	2	2.18	0.58	1.15	1.38				0	0.3	0.96	0.96	1.44	1.92	1.92	1.92	1.92	0.48
87	1200	1.2								3.49	47.69	68.47	85.82	68.64	82.49	65.69	26.41									0.15	1.68	2.4	3.36	3.36	3.36	3.36	1.4						0	1.44	2.4	2.88	2.88	2.88	1.2	0
88	1010	1.01	0.92	0.97					#REF!	10.38	38.03	38.03	44.78	61.82	61.82	40.44	22.24	4.62								0.45	1.44	1.44	1.79	1.95	1.95	1.95	0.81	0					0.28	0.96	0.96	1.44	1.92	1.92	0.48	0.2	0
89	930	0.93	0.92	0.94					#REF!	5.33	36.12	36.12	52.74	54.58	72.21	56.66	38.3	42.49								0.24	1.68	1.68	2.34	2.34	2.79	2.31	2.08	2.42					0.16	0.96	0.96	1.44	1.44	2.04	2.4	0.96	1
90	1220	1.22								32.29	64.58	88.51	80.92	73.64	53.31	35.54	36.96									0.96	1.92	3.12	1.92	0.8	0	0	0						0.72	1.44	2.4	0.48	0.2	0	0	0
91	510	0.51	0.56	0.56	0.57				#REF!	9.54	24.48	46.16	48.01	76.73	39.2	32.45	32.31	26.58	27.11							0.21	0.96	1.44	1.44	1.64	1.62	1.7	1.67	1.23	1.23				0.28	0.48	1.44	1.44	4.8	1.44	1.68	1.68	0.96	0.48
92	750	0.75	0.76	0.76	0.76				#REF!	2.39	46.56	53.7	53.18	61.17	60.6	66.42	75.74	73.83	66.25							0.06	1.44	2.16	2.16	2.34	2.34	2.4	2.4	2.4	2.08				0.08	1.44	1.92	1.92	2.4	2.4	2.4	2.4	2.4	2.4
93	780	0.78							#REF!	10.35	17.36	30.29	39.62	39.62	39.62	42.08	53.13									0.3	0.72	1.2	1.68	1.68	1.68	1.68	2.16						0.2	0.48	0.96	1.44	1.44	1.44	1.44	1.92
94	800	0.8							#REF!	15.62	27.35	44.34	52.02	61.64	79.85	77.71	77.24									0.52	1.2	1.44	2.16	2.64	2.88	2.88	2.85						0.52	0.96	1.44	1.92	2.4	2.88	2.88	2.88
95	600	0.6	0.59	0.62	0.66	0.65	0.7		#REF!	4.23	31.04	35.44	46.02	52.74	53.12	53.07	53.75	55.16	53.98	55.17	55.17					0.09	0.96	0.96	1.44	1.92	1.92	1.62	2.08	2.04	2.2	2.42	2.42		0.09	0.96	0.96	1.44	1.92	1.92	1.92	1.92	1.92	1.44	1.44
96	1010	1.01	0.93	0.95	0.98				#REF!	5.14	31.42	33.36	56.35	62.48	89.79	66.33	66.35	37.86	10.91							0.24	1.44	1.92	2.16	2.16	2.92	2.12	2.13	1.31	0.4				0	0	0.28	1.44	1.44	2.4	1.44	1.44	0.26	0
97	870	0.87	0.86	0.87					#REF!	12.83	34.2	40.31	67.26	58.71	59.82	59.82	64.96	67.9								0.45	1.2	1.2	2.6	2.56	2.56	2.56	3.05	2.6					0.36	0.96	0.96	2.4	2.4	2.4	2.4	2.4	2.4
98	1400	1.4								2.05	49.23	80.08	75.54	98.31	81.21	80.33	43.92									0.05	1.2	3.6	3.6	4.8	3.6	3.6	2.4						0.06	1.44	3.84	3.84	2.88	2.88	2.88	1
99	400	0.4	0.48	0.53					#REF!	7.87	17.18	16	27.32	27.32	27.32	29.39	25.72	15.87								0.22	0.48	0.72	1.02	1.02	1.02	1.27	1.46	0.97					0.22	0.48	0.48	0.96	0.96	0.96	0.96	0.96	0.36
100	570	0.57							#REF!	6.16	18.78	24.18	21.71	28.12	42.3	29.58	34.54	20.45								0.33	0.72	0.72	0.72	0.96	1.68	1.48	1.74	0.55					0	0.27	0.48	0.48	0.96	1.92	1.44	1.92	1.44
101	1160	1.16							#REF!	29.89	42.19	43.15	43.15	32.5	21.78	21.78	21.78	21.78	9.46							1.19	1.68	1.92	1.92	1.35	2.16	2.16	2.16	2.16	0.9				0.68	0.96	0.96	0.96	0	0	0	0	0	0
102	1350	1.35	1.19	1.21	1.2	1.21	1.24		#REF!	29.5	34.78	101.28	67.95	105.96	105.96	111.49	103.22	110.15	78.44	54.44	36.06					1.84	1.92	3.6	3.6	3.84	3.84	4.74	4.68	4.68	3.88	3.34	2.79		0	0.4	2.88	1.44	3.84	3.84	3.84	3.84	3.84	2.4	0.96
103	660	0.66	0.64	0.65	0.67	0.69			#REF!	2.92	23.37	22.93	22.95	29.67	45.8	35.34	41.1	41.1	36.98	34.49						0.09	0.72	0.72	0.72	1.2	1.47	1.56	1.8	1.8	2.05	1.65			0.06	0.48	0.48	0.48	0.96	1.44	1.44	1.92	1.92	1.44	1.44
104	940	0.94	0.93	0.97					#REF!	2.08	45.12	37.2	52.61	67.11	68.26	76.54	85.17	86.77								0.06	0.96	0.96	1.88	2.83	2.87	2.88	3.36	3.34					0.06	0.96	0.96	1.92	2.4	2.4	2.4	2.88	2.88
105	850	0.85	0.84	0.83	0.87	0.88			#REF!	4.63	17.76	43.28	50.75	57.69	69.28	61.44	69.83	64.57	65.04	64.57						0.3	0.72	1.2	2.16	2.16	2.13	1.96	1.96	1.89	1.98	2.72			0.02	0.48	0.96	1.92	1.92	2.4	2.88	2.88	2.88	2.88	2.4
106	730	0.73							#REF!	1.43	23.92	25.86	34.03	45.22	46.5	59.28	57.17	47.67	42.89	43.78	40.05					0.1	1.2	1.2	1.44	1.68	1.68	1.82	1.9	1.14	1.67	1.67	2.01		0	0.24	0.48	0.96	1.44	1.44	1.92	1.92	1.92	2.16	1.92
107	1040	1.04			1.06				#REF!	2.92	27.76	38.87	65.08	82.61	83.68	84.88	76.43	85	83.93	80.93	68.98					0.18	2.64	2.16	3.6	3.6	3.6	3.74	3.64	4.73	3.55	3.55	3.55		0	1.16	0.96	2.88	2.88	2.88	3.36	3.84	1.92	2.88	3.36
108	890	0.89							#REF!	10.18	39.94	46.74	47.2	57.44	77.12	77.12	81.29	55.73	58.39							0.57	1.68	2.16	2.16	2.48	3.14	3.14	3.27	3.39	3.12				0.38	1.44	1.92	1.92	2.4	2.88	2.88	2.88	0.48	0.96
109	800	0.8		0.72	0.69	0.73			#REF!	0.78	25.38	22.46	17.58	35.51	59.48	44.98	38.33	28.38	30.63	39.24						0.05	1.2	1.2	0.72	1.68	1.77	1.32	1.61	1.4	1.61	2.08			0	0.37	0.48	0.48	0.96	1.44	1.44	0.48	0.48	0.48	1.44
110	510	0.51		0.53					#REF!	0	23.22	15.96	23.18	27.27	28.74	30.33	31.47	28.6								0	0.48	0.48	1.34	1.28	1.17	1.23	1.23	1.23					0	0.96	0.48	0.48	0.96	0.96	0.96	0.96	0.96
111	1240	1.24							#REF!	17.86	30.79	68.02	70.05	63.73	56.59	55.74	48.55									1.12	1.92	3.12	3.12	2.88	3.12	3.12	3.12						0.26	0.48	1.92	1.92	0.96	0.96	0.96	0.96
112	1140	1.14	1.05	1.13					#REF!	29.69	38.2	53.7	103.75	51.45	90.67	88.22	68.55	57.76								1.47	1.68	2.4	2.86	0.72	3.58	3.5	3.21	2.87					0.36	0.96	1.8	2.4	2.88	2.88	3.36	1.92	1.44
113	1440	1.44							#REF!	23.95	39.12	47.97	65.99	49.68	57.76	37.16	16.2	9.24								1.24	2.88	2.88	3.01	2.32	2.13	2.34	0.87	0					0	0.24	1.44	2.4	1.44	1.44	0.2	0	0
114	980	0.98	0.96	0.97	1				#REF!	28.27	31.24	44.44	54.08	69.63	83.03	76.07	59.8	60.36	34.44							1.32	1.68	1.68	1.92	2.97	3.46	2.78	2.66	2.66	2.21				0	0.78	1.44	1.92	2.4	2.88	2.88	1.44	1.44	0.2
115	1160	1.16	1.03	1.04					#REF!	36.14	58.32	62.94	57.21	59.6	43.44	33.72	22.36	14.64								1.54	2.16	2.16	2.2	2.14	2.06	1.63	1.66	1.68					0.88	1.44	1.44	1.44	1.44	0.48	0.48	0	0
116	720	0.72	0.65	0.69	0.75	0.8			#REF!	19.43	21.69	28.82	41.03	44.96	58.41	57	53.46	30.92	34.93	39.26						0.88	0.96	1.68	2.16	2.16	2.88	2.66	2.47	1.44	2.16	2.16			0	0.96	1.44	1.92	1.92	2.16	1.92	1.44	1.44	1.44	1.44
117	590	0.59	0.52	0.58	0.59	0.61			#REF!	9.65	28.51	20.8	39.1	41.25	46.44	51.85	53.19	53.26	55.96	45.73						0.55	0.91	0.91	1.03	1.44	1.7	2.02	2.07	2.06	2.06	1.91			0	0	0.47	0.86	1.44	1.68	1.92	2.06	2.06	2.06	1.44
118	610	0.61	0.64	0.63	0.64	0.65			#REF!	7.5	25.88	15	19.68	32.26	30.36	39.69	48.01	40.79	35.77	25.31	28.8					0.24	0.48	0.48	1.2	1.92	1.92	1.96	1.71	1.68	2.01	2.1	2.1		0	0	0	0.18	0.96	0.96	0.48	0.48	0.96	0.96	0
119	890	0.89	0.9	0.94					#REF!	23.51	24.98	46.58	72	68.98	76.95	80.24	65.62	65.62	40.53							0.99	0.99	2.4	2.4	2.84	3.12	2.84	2.92	2.92	2.46				0	0.22	0.96	0.96	1.44	1.92	2.4	2.4	2.4	1
120	1020	1.02							#REF!	25.14	36.6	55.78	20.15	48.35	69.52	69.52	59.82									1.19	1.68	2.4	0.8	1.92	2.88	2.88	2.48						0	0.48	1.92	0.6	1.44	2.4	2.4	1.92
121	860	0.86							#REF!	21.66	61.23	55.75	50.3	78.91	84.78	76.94	66.73									0.64	2.64	2.16	1.44	1.44	1.92	1.92	2.33						0.16	0.96	1.44	0.96	0.96	1.44	1.44	1.92
122	1130	1.13	1.03			1.05	1.01		#REF!	1.38	39.16	57.77	75.91	75.1	99.05	76.67	97.81	84.58	90.11	81.65	80.01					0	1.68	2.4	2.88	2.88	2.88	1.95	2.84	2.4	3.27	3.17	3.17		0	0.18	0.96	1.44	1.44	1.92	1.92	2.88	2.4	2.4	1.92
[truncated: 81 more columns]

## Sheet: postNST_protein(kg)
		Energy (kcal/kg)													total	total	total	Protein (g/kg)													total	total	total	Lipid (g/kg)													total	total	total
	Birth w	day1	day2	day3	day4	day5	day6	day7	day8	day9	10	11	12	13	day7	day1-8	day2-8	day1	day2	day3	day4	day5	day6	day7	day8	day9	10	11	12	13	day7	day1-8	day2-8	day1	day2	day3	day4	day5	day6	day7	day8	day9	10	11	12	13	day7	day1-8	day2-8
1	#REF!	19.5843	38.0225	49.2697	59.0787	59.1685	62.9438	64.5506	70.3483	105.899	105.899	90.191	0	0				0.191011	1.61798	2.1573	2.69663	2.69663	3.17978	3.16854	3.51685	3.51685	3.51685	3.52809	0	0				1.14607	1.07865	1.61798	2.1573	2.1573	2.69663	2.69663	2.69663	3.23596	3.23596	3.23596	0	0
2	#REF!	15.4528	34.3396	32.4528	45.7547	69.8491	65.1321	69.3962	42.1321	61.6226	86.7358	0	0	0				0.54717	0.45283	0.45283	1.84906	2.35849	1.9434	2.62264	2.92453	3.26415	4.01887	0	0	0				0.226415	0.90566	0.90566	0.90566	1.81132	1.81132	2.71698	0	1.81132	1.81132	0	0	0
3	#REF!	15.6757	43.2432	62.4054	72.0541	65.7477	65.7477	78.009	83.4955	83.5315	72.5946	72.5946	57.2252	32.7928				0.477477	1.51351	2.59459	2.59459	2.59459	2.59459	3.02703	3.44144	3.52252	3.22523	3.22523	2.96396	2.6036				0.405405	1.2973	2.16216	2.16216	2.16216	2.16216	2.59459	3.02703	3.02703	2.59459	2.59459	1.72973	0.396396
4	#REF!	0	40	53.569	57.3621	65.1724	54.9569	18.7931	2.99138	0	0	0	0	0				0	1.65517	2.06897	2.06897	2.13793	2	0.560345	0	0	0	0	0	0				0	0	0.448276	0.827586	1.65517	0.827586	0	0	0	0	0	0	0
5	1.17	19.3761	19.8974	19.8974	15.9487	9.11111	0	0	0	0	0	0	0	0				0.837607	1.02564	1.02564	1.02564	0.42735	0	0	0	0	0	0	0	0				0	0	0	0	0	0	0	0	0	0	0	0	0
6	#REF!	10.6906	32.9353	53.0576	85.9856	72.6691	67.3741	47.446	31.9281	11.4532	6.64748	6.64748	0	0				0.561151	1.55396	1.72662	2.93525	3.28058	2.42446	2.13669	1.38129	1.20863	0	0	0	0				0	0.345324	1.03597	1.72662	2.07194	1.38129	0.143885	0	0	0	0	0	0
7	#REF!	11.386	29.4211	24.5088	47.9298	64.9474	54.4561	54.4561	76.1404	102.368	101.772	101.772	102.526	102.526				0.368421	0.842105	0.842105	1.26316	0.842105	1.68421	1.68421	1.78947	2.29825	2.70175	2.70175	3.36842	3.36842				0	0	0	0	0.842105	1.68421	1.68421	1.68421	2.52632	1.68421	1.68421	2.52632	2.52632
8	#REF!	0	44.8471	58.3765	53.9647	60.4353	55.9176	57.3412	46.7059	87.1529	65.2824	0	0	0				0	1.12941	1.97647	1.97647	2.29412	2.50588	2.49412	1.24706	1.05882	2.51765	0	0	0				0	0.305882	1.12941	1.69412	2.25882	1.69412	1.97647	1.97647	2.25882	2.25882	0	0	0
9	#REF!	30.5085	40.5085	54.2542	57.322	63.2034	71.8305	74.5932	63.7119	0	0	0	0	0				1.0678	1.62712	2.0339	2.28814	2.52542	2.79661	3.61017	3.61017	0	0	0	0	0				0.610169	0.813559	1.62712	2.44068	2.44068	3.49153	3.49153	2.44068	0	0	0	0	0
10	#REF!	3.44776	34.4776	47.0746	61.8955	75.6269	74.209	73.4478	101.239	83.5373	93.1642	97.7761	107.507	100.328				0.179104	1.43284	1.79104	2.86567	2.86567	3.22388	3.22388	3.07463	3.52239	3.58209	3.89552	3.95522	3.95522				0	0.313433	1.07463	1.79104	1.79104	1.79104	1.79104	2.14925	2.14925	2.50746	2.50746	3.22388	3.22388
11	#REF!	32.3597	56.2014	72.0935	72.2446	79.7986	75.8705	75.8705	40.554	39.2878	44.964	0	0	0				1.30935	2.07194	2.07194	2.07194	2.90647	2.70504	2.70504	1.85612	1.4964	1.33813	0	0	0				0.748201	2.07194	2.07194	2.07194	2.41727	2.07194	2.07194	0	0	0	0	0	0
12	#REF!	15.1024	33.1654	47.315	41.8898	39.4882	33.8031	30.6535	4.96063	0	0	0	0	0				0.818898	1.88976	2.07874	2.26772	1.88976	1.51181	1.51181	0.23622	0	0	0	0	0				0	0.377953	1.13386	0.755906	0.755906	0.314961	0	0	0	0	0	0	0
13	#REF!	5.53125	30	26.9219	49.2656	50.8281	37.4531	35.9531	43.8125	43.6406	50.8906	0	0	0				0.21875	1.5	1.875	2.39062	2.79688	2.14062	2.14062	2.14062	2.14062	2.14062	0	0	0				0.109375	0.75	0.75	1.20312	1.65625	0.96875	0.828125	0.828125	0.828125	1.34375	0	0	0
14	#REF!	2.26852	46.8333	69.1759	69.1759	60.1667	46.2685	46.2685	32.7407	21.287	21.287	0	0	0				0.0925926	2.22222	3.11111	3.11111	2.67593	2.23148	2.23148	0.888889	0	0	0	0	0				0.0555556	1.11111	2.22222	2.22222	1.77778	0.888889	0.888889	0.203704	0	0	0	0	0
15	1.04	6.70192	51.5	32.8654	31.9423	54.4135	16.4808	9.375	3.54808	0	0	0	0	0				0.269231	2.07692	1.61538	1.38462	1.61538	0.461538	0.211538	0	0	0	0	0	0				0.153846	1.38462	0.461538	0.461538	1.38462	0.576923	0	0	0	0	0	0	0
16	0.87	11.7816	31.4943	43.4713	53	62.8046	55.908	51.5402	43.7701	0	0	0	0	0				0.574713	1.37931	1.93103	2.2069	2.48276	2.2069	2.2069	1.93103	0	0	0	0	0				0	0.321839	1.10345	1.65517	2.2069	1.65517	1.10345	0.551724	0	0	0	0	0
17	1.09	28.0459	51.2018	35.3486	36.1101	31.4862	33.844	16.4587	16.4587	0	0	0	0	0				1.25688	1.98165	1.3211	1.3211	0	0	0	0	0	0	0	0	0				0.53211	1.76147	0.440367	0.256881	0	0	0	0	0	0	0	0	0
18	1.45	14.5034	38.6828	55.0966	55.0966	52.269	40.3793	12.8414	7.68276	0	0	0	0	0				0.496552	1.32414	1.98621	1.98621	2.64828	2.81379	1.28966	0	0	0	0	0	0				0.248276	0.662069	1.65517	1.65517	2.31724	1.06207	0	0	0	0	0	0	0
19	#REF!	37.7033	44.5714	34.3077	65.5275	62.022	69.7033	70.2088	70.2088	90.3626	89.3736	78.1758	0	0				1.34066	1.58242	1.84615	2.37363	2.23077	2.81319	2.81319	2.81319	3.51648	3.28571	2.93407	0	0				0.89011	1.05495	1.05495	1.58242	1.58242	2.10989	1.58242	1.58242	2.63736	2.10989	1.58242	0	0
20	1.21	13.843	24.2066	32.3306	17.7273	15.5455	10.7025	10.7025	0	0	0	0	0	0				0	0.347107	1.19008	0.545455	0	0	0	0	0	0	0	0	0				0	0	0	0	0	0	0	0	0	0	0	0	0
21	#REF!	0	35.5556	33.2929	64.6162	64.6162	71.1717	84.3131	82.8687	75.8788	75.7879	78.8081	79.8283	80.2222				0	1.11111	1.45455	1.93939	1.93939	2.42424	3	3.0303	2.78788	2.90909	3.10101	3.55556	3.68687				0	0.444444	0.969697	1.93939	1.93939	2.42424	2.90909	3.39394	3.39394	3.87879	3.87879	3.39394	3.39394
22	#REF!	0	35.71	45.76	64.58	63.53	28.8	35.36	63.4	68.16	66.58	51.08	0	0				0	1.32	1.44	2.16	2.47	0.96	0.96	2.11	2.11	2.11	2.2	0	0				0	0.44	0.48	1.92	1.44	0.48	0.48	1.44	1.44	1.44	0.96	0	0
23	1.24	10.0161	24.8065	29.5645	22.7419	15.0806	17.1694	9.26613	7.45161	0	0	0	0	0				0.0967742	1.16129	1.54839	0.580645	0.387097	0.193548	0.0806452	0	0	0	0	0	0				0	0.241935	0.387097	0.387097	0.16129	0	0	0	0	0	0	0	0
24	#REF!	38.6121	45.1897	58.3621	63.3276	67.4655	72.569	60.75	59.0948	72.6983	84.1034	76.0345	0	0				1.18103	1.65517	2.06897	2.48276	2.48276	3.00862	2.48276	2.48276	2.99138	3.00862	3.00862	0	0				0.672414	1.24138	1.65517	2.06897	2.48276	2.48276	3.31034	3.31034	3.31034	3.31034	2.48276	0	0
25	#REF!	15.2125	33.525	43.825	44.3	65.8375	73.6125	80.0625	65.8875	0	0	0	0	0				0.7875	1.8	1.8	1.8	2.4	2.7	3	3	0	0	0	0	0				0.15	0.6	0.6	0.6	1.8	2.4	3	3	0	0	0	0	0
26	#REF!	18.7671	39.4521	68.5616	76.5479	61.1644	64.0959	63.9863	70.4932	70.4932	83.5068	83.3973	0	0				0.520548	0.986301	1.64384	2.30137	2.30137	2.52055	2.52055	2.52055	2.52055	2.61644	3.0411	0	0				0.164384	0.657534	1.9726	2.63014	2.63014	2.63014	2.63014	2.63014	2.63014	2.63014	2.63014	0	0
27	#REF!	16.5906	21.8661	44.3465	53.7008	53.4409	53.4409	69.6772	69.6772	65.2047	57.378	49.9291	49.9291	0				0.669291	1.07087	1.88976	2.26772	2.26772	2.26772	2.83465	2.83465	3.33858	2.7874	2.7874	2.7874	0				0	0.755906	1.88976	2.26772	2.26772	2.26772	2.64567	2.64567	1.88976	1.88976	1.13386	1.13386	0
28	#REF!	32.8492	50.5714	47.8333	38.1111	33.8095	36.6984	25.9603	12.4286	0	0	0	0	0				0.714286	1.33333	1.90476	1.33333	0.952381	0.174603	0	0	0	0	0	0	0				1.34921	1.90476	0.761905	0.222222	0	0	0	0	0	0	0	0	0
29	#REF!	13.3077	29.0256	57.1538	48.6923	63.359	74.4872	91.2821	70.5385	0	0	0	0	0				0.205128	0.615385	1.23077	1.23077	2.46154	3.07692	3.69231	3.69231	0	0	0	0	0				0	0	1.07692	1.23077	1.23077	2.46154	2.46154	1.23077	0	0	0	0	0
30	#REF!	21.7064	40.0734	67.1193	95.4312	76.5963	70.5505	66.9174	52.9908	40.2477	19.2844	10.5963	0	0				0.834862	1.54128	1.54128	1.54128	2.86239	2.86239	3.12844	3.06422	2.93578	0.990826	0	0	0				0	0	1.00917	3.08257	3.08257	3.08257	2.20183	0.880734	0.183486	0	0	0	0
31	#REF!	0	24.9478	31.8696	35.6957	50.6522	54.3391	54.3391	54.3391	47.913	40.8783	0	0	0				0	0.452174	1.04348	1.04348	1.95652	2.29565	2.29565	2.29565	2.36522	2.21739	0	0	0				0	0	0.452174	0.834783	1.25217	1.25217	1.25217	1.25217	0.417391	0.191304	0	0	0
32	#REF!	16.0288	29.3846	34.8654	51.7981	51.7981	40.8462	37.0288	20.5481	38.4615	81.5385	73.9615	0	0				0.951923	1.38462	1.38462	3.46154	3.46154	1.90385	1.45192	1.11538	1.84615	4.15385	4.61538	0	0				0	0.692308	1.38462	1.84615	1.84615	0.923077	0.923077	0	1.23077	3.69231	3.69231	0	0
33	#REF!	6.41509	37.3113	62.9717	66.3962	71.8302	86.4057	60.9057	71.4434	71.4434	71.4434	68.066	0	0				0.254717	1.35849	2.26415	2.26415	2.49057	3.5283	1.14151	3.56604	3.56604	3.56604	3.40566	0	0				0	0.311321	1.81132	1.81132	2.26415	3.16981	3.16981	3.16981	3.16981	3.16981	2.71698	0	0
34	#REF!	21.51	34	62.2	72.01	78.42	79.42	75.74	66.84	0	0	0	0	0				0.93	1.2	2.49	2.53	2.73	2.52	2.56	2.14	0	0	0	0	0				0	0.72	1.44	1.92	2.4	2.4	2.4	2.4	0	0	0	0	0
35	#REF!	18.4675	47.1558	52.5974	65.4286	61.5468	72.7922	86.2468	103.221	105.857	0	0	0	0				0.493506	1.24675	2.18182	2.7013	2.15584	2.15584	2.15584	3.03896	3.03896	0	0	0	0				0	0.415584	1.24675	1.87013	1.87013	1.87013	1.87013	2.49351	2.49351	0	0	0	0
36	#REF!	20.5	59.4182	63.4909	69.6091	70.1364	66.6636	31.8364	18.7545	12.4727	0	0	0	0				0.863636	2.4	2.4	2.81818	3.20909	3.57273	2.19091	2.19091	2.19091	0	0	0	0				0.490909	2.18182	2.18182	2.61818	3.05455	3.49091	1.74545	0.872727	0	0	0	0	0
37	#REF!	21.9192	36.5253	48.3838	56.7172	69.9495	75.5354	57.4242	37.0505	72.3636	0	0	0	0				0.666667	0.969697	1.21212	1.76768	2.47475	3	2.60606	2.17172	2.60606	0	0	0	0				0	0.464646	0.969697	1.45455	1.93939	2.42424	1.93939	0.808081	1.93939	0	0	0	0
38	#REF!	23.7727	40.9091	54.125	76.6932	89.1818	74.2841	48.6818	50.4205	78.3523	0	0	0	0				0.909091	1.36364	2.18182	3	3.30682	2.90909	2.35227	2.35227	2.61364	0	0	0	0				0.363636	0.545455	1.09091	2.18182	2.72727	2.18182	1.09091	1.09091	2.18182	0	0	0	0
39	#REF!	8.0137	35.0137	46.9589	52.8767	66.0685	69.5068	83.2192	81.3425	0	0	0	0	0				0.315068	1.64384	2	2.20548	2.80822	2.80822	4.35616	4.08219	0	0	0	0	0				0	0.493151	1.31507	1.9726	2.63014	2.63014	2.63014	3.28767	0	0	0	0	0
40	#REF!	7.79661	52.4492	56.6441	57.3983	33.6356	39.4068	15.1525	0	0	0	0	0	0				0.372881	2.64407	2.63559	2.74576	1.74576	2.32203	0.966102	0	0	0	0	0	0				0.186441	2.0339	2.0339	2.0339	0.627119	0	0	0	0	0	0	0	0
41	#REF!	6.62759	38.731	42.6207	69.0207	46.0759	32.9793	14.0552	0	0	0	0	0	0				0.37931	2.48276	2.48276	2.74483	2.41379	1.96552	0.744828	0	0	0	0	0	0				0	0.57931	0.993103	1.98621	0.551724	0	0	0	0	0	0	0	0
42	#REF!	21.7416	69.8427	79.2472	95.1236	100.247	75.8202	67.2584	62.3933	57.7191	27.8539	15.573	0	0				0	2.1573	2.96629	3.61798	4.04494	2.64045	2.65169	2.60674	2.60674	0.820225	0	0	0				0.404494	2.1573	2.1573	2.69663	4.04494	2.42697	1.61798	1.07865	1.07865	0	0	0	0
43	#REF!	16.2923	36.4462	41.6154	50.0308	65.4615	73.4	76.6769	70.2462	85.6154	0	0	0	0				0.738462	1.47692	1.84615	4.69231	2.64615	3.04615	3.04615	2.84615	3.24615	0	0	0	0				0.0307692	0.738462	1.10769	1.10769	2.21538	2.58462	2.95385	2.58462	3.32308	0	0	0	0
44	#REF!	4.36364	52.3636	52.3636	58.3766	71.0519	82.6104	79.3896	80.1429	0	0	0	0	0				0.25974	3.11688	3.11688	2.80519	3.11688	3.11688	3.11688	3.11688	0	0	0	0	0				0.103896	1.24675	1.24675	2.49351	2.49351	2.49351	2.49351	2.49351	0	0	0	0	0
45	#REF!	21.9155	48.6761	54.0986	64.4366	73.3662	55	55	51.1408	0	0	0	0	0				0.647887	1.35211	1.56338	2.40845	2.19718	2.19718	2.19718	2.16901	0	0	0	0	0				0.507042	1.35211	2.02817	2.02817	2.02817	2.02817	2.02817	1.35211	0	0	0	0	0
46	#REF!	4.91964	51.7857	66.1429	67.2321	74.7857	56.7679	56.7679	34.8125	7.99107	0	0	0	0				0.160714	2.57143	3.21429	3.21429	3.125	2.28571	2.28571	1.92857	0	0	0	0	0				0	0.535714	2.25	1.71429	2.14286	1.28571	1.28571	0	0	0	0	0	0
47	#REF!	38.8293	32.561	53.813	66.5285	80.8862	110.593	97.4472	100.407	96.748	0	0	0	0				0.512195	1.36585	2.03252	2.50407	3.08943	3.49593	3.49593	2.71545	2.5122	0	0	0	0				0	0.422764	1.17073	1.56098	1.95122	2.34146	2.34146	3.12195	2.73171	0	0	0	0
48	#REF!	5.28235	39.9529	44.4235	61.1059	71.8706	62.4824	52.1765	58.1647	72.2353	0	0	0	0				0.329412	1.41176	1.41176	2	2.54118	2.05882	1.97647	2.98824	3.51765	0	0	0	0				0	0.117647	0.564706	1.12941	2.25882	2.25882	2.25882	2.82353	3.38824	0	0	0	0
49	#REF!	12.3203	26.8906	31.8906	32.3359	40.6172	27.9297	13.5156	1.95312	0	0	0	0	0				0.6875	1.5	1.875	1.875	1.875	1.875	0.78125	0	0	0	0	0	0				0	0	0	0	0	0	0	0	0	0	0	0	0
50	#REF!	33.2868	44.3676	44.6765	44.6765	48.0074	34.1103	24.4632	6.69853	0	0	0	0	0				0.794118	1.76471	2.11765	2.11765	2.11765	2.11765	1.41176	0	0	0	0	0	0				0	0	0	0	0	0	0	0	0	0	0	0	0
51	1.17	1.19658	19.1368	39.9231	44.6154	49.6581	60.1197	70.735	79.5385	79.5385	78.9487	0	0	0				0.0769231	1.23077	2.05128	2.05128	2.4359	2.87179	3.1453	3.15385	3.15385	3.11111	0	0	0				0	0	0.239316	1.05983	0.820513	1.23077	1.64103	2.05128	2.05128	2.05128	0	0	0
52	#REF!	15.9032	29.4194	39.6452	60.0968	69.8387	69.3548	85.5645	75.0806	76.3871	66.371	61.6935	61.6935	0				0.483871	1.54839	1.54839	2.32258	2.70968	2.70968	3.85484	3.66129	3.51613	2.64516	3	3	0				0	0.193548	0.774194	2.32258	3.09677	3.09677	3.09677	2.32258	2.32258	2.32258	2.32258	2.32258	0
53	#REF!	8.3299	29.8041	56.3814	59.3814	84.4124	84.1134	94.1443	89.0825	100.082	90.3093	80.6186	70.433	0				0.43299	1.48454	1.97938	1.97938	2.72165	2.72165	2.79381	2.69072	3.19588	3	2.71134	2.53608	0				0	0.123711	0.989691	0.989691	1.97938	1.97938	2.47423	2.47423	2.47423	1.97938	1.48454	0.989691	0
54	#REF!	9.1619	30.1524	72.8286	81.1905	81.1905	83.2571	99.0095	100.333	100.333	102.924	96.6762	96.6762	0				0.457143	1.37143	2.28571	2.74286	2.74286	2.74286	2.49524	3.00952	3.00952	3.52381	3.02857	3.02857	0				0	0.266667	1.37143	1.82857	1.82857	1.82857	2.28571	2.74286	2.74286	2.74286	2.74286	2.74286	0
55	#REF!	7.58537	36.311	36.311	36.311	36.311	8.45122	3.17073	10.061	0	0	0	0	0				0.487805	1.46341	1.46341	1.46341	1.46341	0	0	0	0	0	0	0	0				0	0	0	0	0	0	0	0	0	0	0	0	0
56	#REF!	27.5604	40.0879	55.2198	84.4286	84.4286	92.7143	82.1319	97.4396	64.4286	64.1319	67.2308	0	0				0.912088	1.31868	1.84615	2.37363	2.37363	2.56044	2.30769	3.89011	3.73626	3.81319	3.85714	0	0				0	0	0.659341	1.58242	1.58242	3.16484	3.16484	3.69231	1.05495	1.05495	1.05495	0	0
57	#REF!	13.9905	36.2667	53.1524	65.2476	74.0095	82.1429	89.7048	101.219	95.5429	0	0	0	0				0.971429	1.6	1.6	1.97143	1.65714	1.92381	2.06667	2.82857	1.85714	0	0	0	0				0	0.533333	0.914286	1.37143	1.82857	2.28571	2.74286	2.74286	2.74286	0	0	0	0
58	#REF!	26.5217	31.4087	39.8174	38.8348	42.7043	51.4261	62.287	72.1739	0	0	0	0	0				0.652174	1.46087	1.66957	1.66957	2.08696	2.50435	3.13043	3.10435	0	0	0	0	0				0	0.26087	0.226087	0.182609	0.834783	1.25217	1.66957	2.08696	0	0	0	0	0
59	#REF!	15.6047	51.4651	64.9651	64.2791	82.2093	96.0814	96.0814	107.151	105.453	106.314	0	0	0				1.04651	1.67442	1.95349	1.95349	1.68605	1.68605	1.68605	3.03488	2.01163	1.97674	0	0	0				0	0.604651	1.67442	1.67442	2.7907	3.34884	3.34884	3.34884	3.34884	3.34884	0	0	0
60	#REF!	16.3333	27.5208	38.2708	36.8125	49.1042	34.4167	30.7708	47.5625	0	0	0	0	0				0.875	1.5	2	2	2.5	2.5	2.5	2.52083	0	0	0	0	0				0	0.375	1	1	2	2	1	1	0	0	0	0	0
61	#REF!	11.3361	41.7479	63.6639	67.8571	68.2269	43.4202	33.8403	21.5042	1.94118	0	0	0	0				0.504202	1.41176	1.41176	2.16807	2.15126	1.20168	0.932773	0	0	0	0	0	0				0	0.252101	1.21008	1.21008	0.806723	0	0	0	0	0	0	0	0
62	#REF!	11.2683	35.9187	54.0488	78.4715	78.3333	78.4472	85.6179	94.561	94.561	96.1463	0	0	0				0.747967	1.95122	2.53659	3.50407	3.50407	3.50407	3.29268	3.21951	3.21951	3.21951	0	0	0				0	0.219512	1.17073	1.95122	1.95122	1.95122	2.34146	2.73171	2.73171	2.73171	0	0	0
63	#REF!	7.76577	36.0721	63.3333	85.0721	85.0721	40.973	32.8018	20.4234	0	0	0	0	0				0	1.51351	1.94595	2.59459	2.59459	2.16216	2.16216	1.08108	0	0	0	0	0				0	0	0.864865	2.16216	2.16216	0	0	0	0	0	0	0	0
64	#REF!	10.6479	44	49.7887	61.3662	80.6479	115.577	52.6338	65.662	0	0	0	0	0				0.492958	1.69014	2.49296	3.07042	4.23944	6.04225	1.01408	2.92958	0	0	0	0	0				0	0.253521	0.676056	1.35211	2.02817	2.02817	2.70423	2.70423	0	0	0	0	0
65	#REF!	6.41176	38.1092	59.479	62.5462	77.0168	87.9244	85.0084	86.7311	91.8992	97.7815	0	0	0				0.470588	1.61345	2.01681	2.01681	3.07563	3.48739	3.48739	3.47899	3.4958	3.55462	0	0	0				0	1.17647	2.42017	2.42017	2.82353	3.22689	3.22689	2.82353	2.82353	2.82353	0	0	0
66	#REF!	8.38158	31.3553	45.4868	59.2237	64.3421	43.2763	43.7632	55.8816	54.0921	60.5395	60.8947	0	0				0.328947	1.57895	1.89474	3.15789	3.47368	3.51316	3.5	3.55263	3.15789	3.43421	3.51316	0	0				0	0.105263	1.26316	2.52632	3.15789	1.26316	1.26316	1.89474	1.89474	1.89474	1.89474	0	0
67	#REF!	8.60645	20.4516	15.1355	8.68387	0	0	0	0	0	0	0	0	0				0.412903	1.23871	1.54839	0.774194	0	0	0	0	0	0	0	0	0				0	0	0	0	0	0	0	0	0	0	0	0	0
68	#REF!	2.23944	26.9014	44.1127	44.1127	49.1831	55.0986	68.0563	62.4225	59.6761	33.4507	0	0	0				0.140845	1.69014	2.3662	2.3662	1.67606	2.50704	3.04225	3.5493	3.33803	0	0	0	0				0	0	0.676056	0.676056	1.35211	2.02817	2.70423	2.70423	2.70423	2.02817	0	0	0
69	#REF!	16.8351	41.7938	60.7216	78.299	97.4948	90.7938	109.804	116.124	101.392	0	0	0	0				1.08247	1.97938	1.97938	2.53608	2.98969	3.21649	3.62887	3.93814	3.24742	0	0	0	0				0	0.28866	0.989691	1.48454	1.97938	1.97938	2.96907	2.96907	2.96907	0	0	0	0
70	#REF!	20.8571	26.9184	44.5612	48.7755	60	71.6327	67.7551	64.1939	0	0	0	0	0				1.28571	1.46939	2.4898	2.9898	3.5	3.46939	3.28571	2.85714	0	0	0	0	0				0	0.183673	0.489796	0.979592	1.95918	2.93878	2.44898	2.44898	0	0	0	0	0
71	#REF!	12.6036	33.9279	26.3784	46.3153	57.045	55.7207	73.7838	79.7748	79.3243	82.7117	0	0	0				0.756757	1.94595	1.94595	2.81081	2.81982	2.81982	3.83784	3.83784	3.8018	3.90991	0	0	0				0	0.432432	0.432432	1.72973	2.16216	2.16216	3.02703	3.45946	3.45946	3.02703	0	0	0
72	#REF!	15.131	48.0952	92.9048	92.9048	91.0833	113.476	109.762	90.0357	56.2857	50.6786	50.6786	0	0				0.77381	1.42857	2.57143	2.57143	2.57143	3.65476	3.5119	3.34524	2.2619	2.2619	2.2619	0	0				0.309524	0.571429	1.71429	1.71429	1.71429	2.85714	2.85714	1.71429	0.238095	0	0	0	0
73	#REF!	4.86517	40.4494	44.4944	63.4831	75.382	84.2809	101.551	59.3933	74.2135	0	0	0	0				0.269663	2.69663	0.449438	3.48315	3.7191	3.95506	4.1573	2.29213	3.37079	0	0	0	0				0	0	0.404494	1.07865	1.61798	2.1573	2.69663	1.07865	1.07865	0	0	0	0
74	#REF!	11.0638	46.9894	48.6915	41.8085	75.5532	75.5532	79.883	58.5745	43.3617	0	0	0	0				0.510638	1.53191	1.53191	2.51064	3.57447	3.57447	3.55319	2.58511	2.34043	0	0	0	0				0	0	0.297872	0.510638	1.53191	1.53191	2.04255	1.02128	0.553191	0	0	0	0
75	#REF!	14.0164	53.2951	35.7049	40.8525	58.0656	55.3443	60.9508	55.4098	53.9344	53.9344	46.541	46.7213	0				0.459016	1.57377	1.57377	2.36066	2.7541	2.7541	3.31148	3.04918	2	2	2	2.01639	0				0	0.491803	1.57377	1.57377	2.36066	2.36066	2.36066	2.36066	2.36066	2.36066	1.57377	1.57377	0
76	#REF!	18.7952	49.7952	53.1687	57.8072	64.0361	76.6988	76.6988	72.0602	51.1325	51.1325	0	0	0				0.722892	2.0241	2.0241	2.60241	2.60241	2.84337	2.84337	2.50602	2.50602	2.50602	0	0	0				0	0.819277	1.15663	1.15663	1.73494	2.31325	2.31325	2.31325	0	0	0	0	0
77	#REF!	19.4576	30.5085	44.4068	58.2034	63.1949	59.0508	67.1949	76.4153	76.4153	0	0	0	0				0.949153	2.0339	2.0339	2.78814	1.54237	1.54237	1.99153	2.50847	2.50847	0	0	0	0				0	0	0.271186	0.813559	1.22034	1.22034	2.0339	2.44068	2.44068	0	0	0	0
78	#REF!	2.39506	22.9506	37.4815	48.3333	44.1975	44.1975	66.8642	73.642	0	0	0	0	0				0.0987654	0.888889	1.48148	2.07407	2.37037	2.37037	2.37037	2.71605	0	0	0	0	0				0	0	0.345679	0.592593	1.18519	1.18519	2.37037	2.96296	0	0	0	0	0
79	#REF!	17.2281	41.7632	75.7018	79.9123	80.1754	74.8509	80.2368	85.6842	96.9123	96.9123	0	0	0				0.614035	0.842105	2.73684	2.73684	3.00877	3.0614	3.33333	3.32456	3.29825	3.29825	0	0	0				0	0.491228	1.68421	2.10526	2.94737	2.94737	3.36842	3.36842	3.36842	3.36842	0	0	0
80	#REF!	19.859	25.3333	32.1282	45.2821	67.1282	80.7436	79.6667	85.5256	81.859	85.8205	72.3846	0	0				1.17949	1.53846	1.84615	2.15385	2.76923	3.02564	2.32051	3.11538	2.16667	2.53846	2.03846	0	0				0	0	0.25641	1.23077	1.84615	2.46154	2.46154	2.46154	3.07692	3.69231	3.69231	0	0
81	#REF!	34.623	7.18033	9.40984	8.90164	8.06557	8.06557	8.06557	5.81967	0	0	0	0	0				0.721311	0.393443	0.393443	0.393443	0.393443	0.393443	0.393443	0	0	0	0	0	0				0	0	0	0	0	0	0	0	0	0	0	0	0
82	#REF!	6.95082	19.1475	35.1475	39.3607	40.623	56.9016	56.7213	43.2623	0	0	0	0	0				0.311475	1.18033	1.18033	1.96721	2.36066	3.93443	2.7541	2.7541	0	0	0	0	0				0	0	0.0327869	0.786885	1.57377	2.36066	1.57377	0.0327869	0	0	0	0	0
83	#REF!	17.4914	42.8276	84.9397	91.5862	80.5431	82.4483	82.4483	42.3448	0	0	0	0	0				1.08621	1.44828	3.51724	3.51724	3.51724	3.51724	3.51724	1.44828	0	0	0	0	0				0	0.517241	2.48276	3.31034	3.31034	3.31034	3.31034	1.37931	0	0	0	0	0
84	#REF!	8.12069	11.0345	5.7931	84.2241	48.569	26.8103	22.2069	20.3966	0	0	0	0	0				0.465517	1.24138	0	1.24138	2.48276	0	0	0.258621	0	0	0	0	0				0	0	0	0.827586	1.65517	0	0	0	0	0	0	0	0
85	#REF!	5.89583	22.6667	45.5625	52.0833	53.4375	58.1458	62.125	54.4375	0	0	0	0	0				0.395833	1.5	1.5	2.5	2.5	3	3	1.25	0	0	0	0	0				0	0	0.625	1	1	2	2	2	0	0	0	0	0
86	#REF!	14.8358	28.403	51.1791	50.3731	59.194	71.6119	77.5672	58.0746	68.7015	38.9403	0	0	0				0.850746	1.43284	2.14925	2.14925	2.50746	2.98507	3.25373	0.865672	1.71642	2.0597	0	0	0				0	0.447761	1.43284	1.43284	2.14925	2.86567	2.86567	2.86567	2.86567	0.716418	0	0	0
87	#REF!	2.90833	39.7417	57.0583	71.5167	57.2	68.7417	54.7417	22.0083	0	0	0	0	0				0.125	1.4	2	2.8	2.8	2.8	2.8	1.16667	0	0	0	0	0				0	1.2	2	2.4	2.4	2.4	1	0	0	0	0	0	0
88	#REF!	10.2772	37.6535	37.6535	44.3366	61.2079	61.2079	40.0396	22.0198	4.57426	0	0	0	0				0.445545	1.42574	1.42574	1.77228	1.93069	1.93069	1.93069	0.80198	0	0	0	0	0				0.277228	0.950495	0.950495	1.42574	1.90099	1.90099	0.475248	0.19802	0	0	0	0	0
89	#REF!	5.73118	38.8387	38.8387	56.7097	58.6882	77.6452	60.9247	41.1828	45.6882	0	0	0	0				0.258065	1.80645	1.80645	2.51613	2.51613	3	2.48387	2.23656	2.60215	0	0	0	0				0.172043	1.03226	1.03226	1.54839	1.54839	2.19355	2.58065	1.03226	1.07527	0	0	0	0
90	#REF!	26.4672	52.9344	72.5492	66.3279	60.3607	43.6967	29.1311	30.2951	0	0	0	0	0				0.786885	1.57377	2.55738	1.57377	0.655738	0	0	0	0	0	0	0	0				0.590164	1.18033	1.96721	0.393443	0.163934	0	0	0	0	0	0	0	0
91	#REF!	18.7059	48	90.5098	94.1373	150.451	76.8627	63.6275	63.3529	52.1176	53.1569	0	0	0				0.411765	1.88235	2.82353	2.82353	3.21569	3.17647	3.33333	3.27451	2.41176	2.41176	0	0	0				0.54902	0.941176	2.82353	2.82353	9.41176	2.82353	3.29412	3.29412	1.88235	0.941176	0	0	0
92	#REF!	3.18667	62.08	71.6	70.9067	81.56	80.8	88.56	100.987	98.44	88.3333	0	0	0				0.08	1.92	2.88	2.88	3.12	3.12	3.2	3.2	3.2	2.77333	0	0	0				0.106667	1.92	2.56	2.56	3.2	3.2	3.2	3.2	3.2	3.2	0	0	0
93	#REF!	13.2692	22.2564	38.8333	50.7949	50.7949	50.7949	53.9487	68.1154	0	0	0	0	0				0.384615	0.923077	1.53846	2.15385	2.15385	2.15385	2.15385	2.76923	0	0	0	0	0				0.25641	0.615385	1.23077	1.84615	1.84615	1.84615	1.84615	2.46154	0	0	0	0	0
94	#REF!	19.525	34.1875	55.425	65.025	77.05	99.8125	97.1375	96.55	0	0	0	0	0				0.65	1.5	1.8	2.7	3.3	3.6	3.6	3.5625	0	0	0	0	0				0.65	1.2	1.8	2.4	3	3.6	3.6	3.6	0	0	0	0	0
95	#REF!	7.05	51.7333	59.0667	76.7	87.9	88.5333	88.45	89.5833	91.9333	89.9667	91.95	91.95	0				0.15	1.6	1.6	2.4	3.2	3.2	2.7	3.46667	3.4	3.66667	4.03333	4.03333	0				0.15	1.6	1.6	2.4	3.2	3.2	3.2	3.2	3.2	2.4	2.4	2.4	0
96	#REF!	5.08911	31.1089	33.0297	55.7921	61.8614	88.901	65.6733	65.6931	37.4851	10.802	0	0	0				0.237624	1.42574	1.90099	2.13861	2.13861	2.89109	2.09901	2.10891	1.29703	0.39604	0	0	0				0	0	0.277228	1.42574	1.42574	2.37624	1.42574	1.42574	0.257426	0	0	0	0
97	#REF!	14.7471	39.3103	46.3333	77.3103	67.4828	68.7586	68.7586	74.6667	78.046	0	0	0	0				0.517241	1.37931	1.37931	2.98851	2.94253	2.94253	2.94253	3.50575	2.98851	0	0	0	0				0.413793	1.10345	1.10345	2.75862	2.75862	2.75862	2.75862	2.75862	2.75862	0	0	0	0
98	#REF!	1.46429	35.1643	57.2	53.9571	70.2214	58.0071	57.3786	31.3714	0	0	0	0	0				0.0357143	0.857143	2.57143	2.57143	3.42857	2.57143	2.57143	1.71429	0	0	0	0	0				0.0428571	1.02857	2.74286	2.74286	2.05714	2.05714	2.05714	0.714286	0	0	0	0	0
99	#REF!	19.675	42.95	40	68.3	68.3	68.3	73.475	64.3	39.675	0	0	0	0				0.55	1.2	1.8	2.55	2.55	2.55	3.175	3.65	2.425	0	0	0	0				0.55	1.2	1.2	2.4	2.4	2.4	2.4	2.4	0.9	0	0	0	0
100	#REF!	10.807	32.9474	42.4211	38.0877	49.3333	74.2105	51.8947	60.5965	35.8772	0	0	0	0				0.578947	1.26316	1.26316	1.26316	1.68421	2.94737	2.59649	3.05263	0.964912	0	0	0	0				0	0.473684	0.842105	0.842105	1.68421	3.36842	2.52632	3.36842	2.52632	0	0	0	0
101	#REF!	25.7672	36.3707	37.1983	37.1983	28.0172	18.7759	18.7759	18.7759	18.7759	8.15517	0	0	0				1.02586	1.44828	1.65517	1.65517	1.16379	1.86207	1.86207	1.86207	1.86207	0.775862	0	0	0				0.586207	0.827586	0.827586	0.827586	0	0	0	0	0	0	0	0	0
102	#REF!	21.8519	25.763	75.0222	50.3333	78.4889	78.4889	82.5852	76.4593	81.5926	58.1037	40.3259	26.7111	0				1.36296	1.42222	2.66667	2.66667	2.84444	2.84444	3.51111	3.46667	3.46667	2.87407	2.47407	2.06667	0				0	0.296296	2.13333	1.06667	2.84444	2.84444	2.84444	2.84444	2.84444	1.77778	0.711111	0.296296	0
103	#REF!	4.42424	35.4091	34.7424	34.7727	44.9545	69.3939	53.5455	62.2727	62.2727	56.0303	52.2576	0	0				0.136364	1.09091	1.09091	1.09091	1.81818	2.22727	2.36364	2.72727	2.72727	3.10606	2.5	0	0				0.0909091	0.727273	0.727273	0.727273	1.45455	2.18182	2.18182	2.90909	2.90909	2.18182	2.18182	0	0
104	#REF!	2.21277	48	39.5745	55.9681	71.3936	72.617	81.4255	90.6064	92.3085	0	0	0	0				0.0638298	1.02128	1.02128	2	3.01064	3.05319	3.06383	3.57447	3.55319	0	0	0	0				0.0638298	1.02128	1.02128	2.04255	2.55319	2.55319	2.55319	3.06383	3.06383	0	0	0	0
105	#REF!	5.44706	20.8941	50.9176	59.7059	67.8706	81.5059	72.2824	82.1529	75.9647	76.5176	75.9647	0	0				0.352941	0.847059	1.41176	2.54118	2.54118	2.50588	2.30588	2.30588	2.22353	2.32941	3.2	0	0				0.0235294	0.564706	1.12941	2.25882	2.25882	2.82353	3.38824	3.38824	3.38824	3.38824	2.82353	0	0
106	#REF!	1.9589	32.7671	35.4247	46.6164	61.9452	63.6986	81.2055	78.3151	65.3014	58.7534	59.9726	54.863	0				0.136986	1.64384	1.64384	1.9726	2.30137	2.30137	2.49315	2.60274	1.56164	2.28767	2.28767	2.75342	0				0	0.328767	0.657534	1.31507	1.9726	1.9726	2.63014	2.63014	2.63014	2.9589	2.63014	2.9589	0
107	#REF!	2.80769	26.6923	37.375	62.5769	79.4327	80.4615	81.6154	73.4904	81.7308	80.7019	77.8173	66.3269	0				0.173077	2.53846	2.07692	3.46154	3.46154	3.46154	3.59615	3.5	4.54808	3.41346	3.41346	3.41346	0				0	1.11538	0.923077	2.76923	2.76923	2.76923	3.23077	3.69231	1.84615	2.76923	3.23077	1.61538	0
108	#REF!	11.4382	44.8764	52.5169	53.0337	64.5393	86.6517	86.6517	91.3371	62.618	65.6067	0	0	0				0.640449	1.88764	2.42697	2.42697	2.78652	3.52809	3.52809	3.67416	3.80899	3.50562	0	0	0				0.426966	1.61798	2.1573	2.1573	2.69663	3.23596	3.23596	3.23596	0.539326	1.07865	0	0	0
109	#REF!	0.975	31.725	28.075	21.975	44.3875	74.35	56.225	47.9125	35.475	38.2875	49.05	0	0				0.0625	1.5	1.5	0.9	2.1	2.2125	1.65	2.0125	1.75	2.0125	2.6	0	0				0	0.4625	0.6	0.6	1.2	1.8	1.8	0.6	0.6	0.6	1.8	0	0
110	#REF!	0	45.5294	31.2941	45.451	53.4706	56.3529	59.4706	61.7059	56.0784	0	0	0	0				0	0.941176	0.941176	2.62745	2.5098	2.29412	2.41176	2.41176	2.41176	0	0	0	0				0	1.88235	0.941176	0.941176	1.88235	1.88235	1.88235	1.88235	1.88235	0	0	0	0
111	#REF!	14.4032	24.8306	54.8548	56.4919	51.3952	45.6371	44.9516	39.1532	0	0	0	0	0				0.903226	1.54839	2.51613	2.51613	2.32258	2.51613	2.51613	2.51613	0	0	0	0	0				0.209677	0.387097	1.54839	1.54839	0.774194	0.774194	0.774194	0.774194	0	0	0	0	0
112	#REF!	26.0439	33.5088	47.1053	91.0088	45.1316	79.5351	77.386	60.1316	50.6667	0	0	0	0				1.28947	1.47368	2.10526	2.50877	0.631579	3.14035	3.07018	2.81579	2.51754	0	0	0	0				0.315789	0.842105	1.57895	2.10526	2.52632	2.52632	2.94737	1.68421	1.26316	0	0	0	0
113	#REF!	16.6319	27.1667	33.3125	45.8264	34.5	40.1111	25.8056	11.25	6.41667	0	0	0	0				0.861111	2	2	2.09028	1.61111	1.47917	1.625	0.604167	0	0	0	0	0				0	0.166667	1	1.66667	1	1	0.138889	0	0	0	0	0	0
114	#REF!	28.8469	31.8776	45.3469	55.1837	71.051	84.7245	77.6224	61.0204	61.5918	35.1429	0	0	0				1.34694	1.71429	1.71429	1.95918	3.03061	3.53061	2.83673	2.71429	2.71429	2.2551	0	0	0				0	0.795918	1.46939	1.95918	2.44898	2.93878	2.93878	1.46939	1.46939	0.204082	0	0	0
115	#REF!	31.1552	50.2759	54.2586	49.319	51.3793	37.4483	29.069	19.2759	12.6207	0	0	0	0				1.32759	1.86207	1.86207	1.89655	1.84483	1.77586	1.40517	1.43103	1.44828	0	0	0	0				0.758621	1.24138	1.24138	1.24138	1.24138	0.413793	0.413793	0	0	0	0	0	0
116	#REF!	26.9861	30.125	40.0278	56.9861	62.4444	81.125	79.1667	74.25	42.9444	48.5139	54.5278	0	0				1.22222	1.33333	2.33333	3	3	4	3.69444	3.43056	2	3	3	0	0				0	1.33333	2	2.66667	2.66667	3	2.66667	2	2	2	2	0	0
117	#REF!	16.3559	48.322	35.2542	66.2712	69.9153	78.7119	87.8814	90.1525	90.2712	94.8475	77.5085	0	0				0.932203	1.54237	1.54237	1.74576	2.44068	2.88136	3.42373	3.50847	3.49153	3.49153	3.23729	0	0				0	0	0.79661	1.45763	2.44068	2.84746	3.25424	3.49153	3.49153	3.49153	2.44068	0	0
118	#REF!	12.2951	42.4262	24.5902	32.2623	52.8852	49.7705	65.0656	78.7049	66.8689	58.6393	41.4918	47.2131	0				0.393443	0.786885	0.786885	1.96721	3.14754	3.14754	3.21311	2.80328	2.7541	3.29508	3.44262	3.44262	0				0	0	0	0.295082	1.57377	1.57377	0.786885	0.786885	1.57377	1.57377	0	0.786885	0
119	#REF!	26.4157	28.0674	52.3371	80.8989	77.5056	86.4607	90.1573	73.7303	73.7303	45.5393	0	0	0				1.11236	1.11236	2.69663	2.69663	3.19101	3.50562	3.19101	3.2809	3.2809	2.76404	0	0	0				0	0.247191	1.07865	1.07865	1.61798	2.1573	2.69663	2.69663	2.69663	1.1236	0	0	0
120	#REF!	24.6471	35.8824	54.6863	19.7549	47.402	68.1569	68.1569	58.6471	0	0	0	0	0				1.16667	1.64706	2.35294	0.784314	1.88235	2.82353	2.82353	2.43137	0	0	0	0	0				0	0.470588	1.88235	0.588235	1.41176	2.35294	2.35294	1.88235	0	0	0	0	0
121	#REF!	25.186	71.1977	64.8256	58.4884	91.7558	98.5814	89.4651	77.593	0	0	0	0	0				0.744186	3.06977	2.51163	1.67442	1.67442	2.23256	2.23256	2.7093	0	0	0	0	0				0.186047	1.11628	1.67442	1.11628	1.11628	1.67442	1.67442	2.23256	0	0	0	0	0
122	#REF!	1.22124	34.6549	51.1239	67.177	66.4602	87.6549	67.8496	86.5575	74.8496	79.7434	72.2566	70.8053	0				0	1.48673	2.12389	2.54867	2.54867	2.54867	1.72566	2.51327	2.12389	2.89381	2.80531	2.80531	0				0	0.159292	0.849558	1.27434	1.27434	1.69912	1.69912	2.54867	2.12389	2.12389	1.69912	1.69912	0
[truncated: 28 more columns]

## Sheet: postNST_Energy(kg)
			Energy (EN)													total	total	total	Protein (EN)													total	total	total	Lipid (EN)													total	total
	Birth w	Birth w	day1	day2	day3	day4	day5	day6	day7	day8	day9	10	11	12	13	day7	day1-8	day2-8	day1	day2	day3	day4	day5	day6	day7	day8	day9	10	11	12	13	day7	day1-8	day2-8	day1	day2	day3	day4	day5	day6	day7	day8	day9	10	11	12	13	day7	day1-8
1	890	0.89	0	0	0	0	0	0	0	0	0	0	0
2	530	0.53	0	0	0	0	0	0	0	0	0	0
3	1110	1.11	0	0	0	0	0	0	0	0	0	0	0	0	0
4	1160	1.16	0	0	0	0	49.53	74.3	99.06	113.92	111.06	131.65											1.11	1.67	2.22	2.55	2.33	3.91											2.56	3.84	5.12	5.88	6.44	6.78
5	1170	1.17	0	19.34	38.67	58.01	72.51	87.02	91.76	114.7									0	0.57	1.15	1.72	2.15	2.58	1.93	2.41									0	1	1.99	2.99	3.73	4.48	5.32	6.65
6	1390	1.39	0	0	0	24.41	24.41	50.2	65.65	70.27	101.73	101.73	101.73									0.73	0.73	1.05	1.38	1.38	3.02	3.02	3.02									1.26	1.26	2.91	3.81	3.81	5.24	5.24	5.24
7	570	0.57	0	0	0	0	0	0	0	0
8	850	0.85	0	0	0	0	0	0	0	0
9	590	0.59	0	0	0	0	0	0	0	0
10	670	0.67	0	0	0	0	0	0	0	0	0	16.88	16.02	16.02													0	0.5	0.34	0.34													0	0.87	0.93	0.93
11	1390	1.39	0	0	0	0	23.17	23.17	34.76	46.34	69.17	81.38											0.49	0.49	0.74	0.97	2.05	2.42											1.34	1.34	2.02	2.69	3.56	4.19
12	1270	1.27	0	0	0	22.27	40.08	50.72	63.4	88.76									0	0	0	0.66	1.19	1.07	1.33	1.86												1.15	2.06	2.94	3.68	5.15
13	640	0.64	0	0	0	0	0	0	0	0
14	1080	1.08	0	0	0	0	0	36.66	52.37	62.84	78.56	94.27												1.09	1.56	1.87	2.33	2.8												1.89	2.7	3.24	4.04	4.85
15	1040	1.04	0	0	27.19	27.19	59.82	76.14	92.45	108.77											0.81	0.81	1.78	2.26	2.75	3.23											1.4	1.4	3.08	3.92	4.76	5.6
16	870	0.87	0	0	0	0	19.5	26	35.76	45.51													0.58	0.77	1.06	1.35													1	1.34	1.84	2.34
17	1090	1.09	0	18.16	41.51	57.08	72.65	88.21	103.78	93.4									0	0.54	1.23	1.7	2.16	2.62	3.08	2.77									0	0.94	2.14	2.94	3.74	4.54	5.34	4.81
18	1450	1.45	0	0	0	19.5	39.01	58.51	70.21	85.82												0.58	1.16	1.74	2.09	2.55												1	2.01	3.01	3.61	4.42
19	910	0.91	0	0	0	0	0	0	0	0	23.6	35.39	47.19														0.5	0.74	0.99														1.37	2.05	2.74
20	1210	1.21	0	0	28.05	39.73	58.43	74.79	93.49	102.84											0.83	1.18	1.74	2.22	2.78	3.05											1.44	2.05	3.01	3.85	4.81	5.29
21	990	0.99	0	0	0	0	0	0	0	0	0	0	0	0	0
22	1000	1	0	0	0	0	0	0	0	0	22.62	37.58	0														0.67	0.79															1.16	2.18
23	1240	1.24	0	0	27.37	41.05	54.74	63.86	77.54	102.52									0	0	0.81	1.22	1.63	1.9	2.3	3.52											1.41	2.11	2.82	3.29	3.99	4.99
24	1160	1.16	0	0	0	0	0	14.63	14.63	14.63	14.63																0.43																0.75
25	800	0.8	0	0	0	0	0	0	0	0
26	730	0.73	0	0	0	0	0	0	0	0	0	15.5	14.71														0	0.46	0.31														0	0.8	0.85
27	1270	1.27	0	0	0	0	0	0	0	0	31.2	31.17	31.17	31.17													0.93	0.93	0.93	0.93													1.61	1.61	1.61	1.61
28	1260	1.26	0	0	26.93	35.91	53.87	67.33	76.31	85.29											0.8	1.07	1.6	2	2.27	2.53											1.39	1.85	2.77	3.47	3.93	4.39
29	390	0.39	0	0	0	0	0	0	0	0
30	1090	1.09	0	0	0	0	0	19.7	36.32	49.25	64.02	83.72	103.42	103.42										0.41	1.08	1.03	1.34	1.76	2.17	2.17										1.14	1.87	2.86	3.71	4.86	6	6
31	1150	1.15	0	0	19.67	24.59	31.97	30.34	37.34	44.34	51.35	65.35							0	0	0.58	0.73	0.95	0.64	0.78	0.93	1.08	1.37							0	0	1.01	1.27	1.65	1.76	2.17	2.57	2.98	3.79
32	1040	1.04	0	0	0	27.19	43.51	54.38	70.7	70.7	92.45	0	0						0	0	0	0.81	1.29	1.62	2.1	2.1	2.75								0	0	0	1.4	2.24	2.8	3.64	3.64	4.76
33	1060	1.06	0	0	0	0	0	0	0	0	0	0	0
34	1000	1	0	0	0	0	16.97	22.62	33.94	45.25									0	0	0	0	0.5	0.67	1.01	1.34									0	0	0	0	0.87	1.16	1.75	2.33
35	770	0.77	0	0	0	0	0	0	0	0	0
36	1100	1.1	0	0	0	0	25.71	31.67	48.76	68.26	95.86								0	0	0	0	0.76	0.94	1.45	2.03	2.85								0	0	0	0	1.32	1.63	2.51	3.51	4.94
37	990	0.99	0	0	0	0	0	28.57	45.71	57.13	0													0.85	1.36	1.7	0													1.47	2.35	2.94	0
38	880	0.88	0	0	0	0	25.71	38.56	38.56	38.56	36.6												0.76	1.15	1.15	1.15	0.77												1.32	1.75	1.75	1.75	2.12
39	730	0.73	0	0	0	0	0	0	0	0
40	1180	1.18	0	0	23.97	23.97	47.93	71.9	86.28	95.86									0	0	0.71	0.71	1.42	2.14	2.56	2.85									0	0	1.23	1.23	2.47	3.7	4.44	4.94
41	1450	1.45	0	0	0	31.21	50.71	70.21	85.82	97.52	101.42											0.93	1.51	2.09	2.55	2.9	3.01											1.61	2.61	3.61	4.42	5.02	5.22
42	890	0.89	0	0	0	0	19.07	31.78	44.49	57.2	69.91	82.62	108.04										0.57	0.94	1.32	1.7	2.08	2.45	3.21										0.98	1.64	2.29	2.94	3.6	4.25	5.56
43	650	0.65	0	0	0	0	0	0	0	0	17.4																0.52																0.9
44	770	0.77	0	0	0	0	14.69	20.91	27.89	27.89													0.44	0.44	0.59	0.59													0.76	1.21	1.62	1.62
45	710	0.71	0	0	15.93	15.93	31.86	34.02	45.36	52.92											0.47	0.47	0.95	0.71	0.95	1.11											0.82	0.82	1.64	1.97	2.63	3.07
46	1120	1.12	0	0	0	15.15	30.3	45.45	65.65	85.85	106.05	110.24										0.45	0.9	1.35	1.95	2.55	3.15	2.31										0.78	1.56	2.34	3.38	4.42	5.46	6.4
47	1230	1.23	0	0	0	0	0	0	0	0	0
48	850	0.85	0	0	0	0	0	0	0	0	25.26																0.53																1.47
49	1280	1.28	0	0	22.09	35.35	53.03	70.7	88.38	101.63											0.66	1.05	1.58	2.1	2.63	3.02											1.14	1.82	2.73	3.64	4.55	5.23
50	1360	1.36	0	0	0	20.79	39.47	54.06	67.1	78.94												0.62	0.83	1.61	1.41	1.66												1.07	2.29	2.78	3.89	4.58
51	950	1.17	0	0	0	0	0	0	0	0	0	0
52	620	0.62	0	0	0	0	0	0	0	0	0	0	0	0
53	970	0.97	0	0	0	0	0	0	0	16.6	27.67	38.74	49.81	49.81												0.35	0.58	0.81	1.05	1.05												0.96	1.61	2.25	2.89	2.89
54	1050	1.05	0	0	0	0	0	0	0	0	0	0	0	0
55	1640	1.64	0	0	25.87	51.73	68.98	86.22	103.46	94.84											0.77	1.54	2.05	2.56	3.07	2.82											1.33	2.66	3.55	4.44	5.33	4.88
56	910	0.91	0	0	0	0	0	0	0	0	17.7	23.6	29.49														0.37	0.5	0.62														1.03	1.37	1.71
57	1050	1.05	0	0	0	0	0	0	0	30.67	30.67															0.64	0.64															1.78	1.78
58	1150	1.15	0	0	0	0	0	0	0	0
59	860	0.86	0	0	0	0	0	0	0	0	0	0
60	480	0.48	0	0	0	0	0	0	0	0
61	1190	1.19	0	0	13.53	28.52	42.78	52.28	71.29	85.55	109.32										0.28	0.85	1.27	1.55	2.12	2.54	3.25										0.79	1.47	2.2	2.69	3.67	4.4	5.63
62	1230	1.23	0	0	0	0	0	0	0	0	0	0
63	1110	1.11	0	0	0	20.38	30.57	43.52	58.03	72.54												0.61	0.91	0.91	1.22	1.52												1.05	1.57	2.53	3.37	4.21
64	710	0.71	0	0	0	0	0	0	0	0
65	1190	1.19	0	0	0	0	0	0	0	0	0	0
66	760	0.76	0	0	0	0	0	0	0	0	14.13	14.13	0														0.3	0.3															0.82	0.82
67	1550	1.55	0	18.25	54.74	82.1	109.47	109.47	116.77	116.77										0.54	1.63	2.44	3.25	3.25	3.47	3.47										0.94	2.82	4.23	5.64	5.64	6.01	6.01
68	710	0.71	0	0	0	0	0	0	0	0	0	0
69	970	0.97	0	0	0	0	0	0	0	0	0
70	980	0.98	0	0	0	0	0	0	0	23.09																0.69																1.19
71	1110	1.11	0	0	0	0	0	0	0	0	0	0
72	840	0.84	0	0	0	0	0	0	26.93	37.03	60.6	74.07	74.07												0.8	1.1	1.8	2.2	2.2												1.39	1.91	3.12	3.81	3.81
73	890	0.89	0	0	0	0	0	0	30.16	30.16	30.16														0.63	0.63	0.63														1.75	1.75	1.75
74	940	0.94	0	0	0	0	0	24.07	36.1	54.15	72.2													0.71	1.07	1.61	2.14													1.24	1.86	2.79	3.72
75	610	0.61	0	0	0	0	0	0	0	0	0	0	0	0
76	830	0.83	0	0	0	0	0	0	0	0	0	0
77	1180	1.18	0	0	0	0	0	0	0	0	0
78	810	0.81	0	0	0	0	0	0	0	0
79	1140	1.14	0	0	0	0	0	0	0	0	0	0
80	780	0.78	0	0	0	0	0	0	13.76	13.76	13.76	27.53	41.29												0.29	0.29	0.29	0.58	0.87												0.8	0.8	0.8	1.6	2.4
81	610	0.61
82	610	0.61	0	0	0	0	0	0	0	0
83	1160	1.16	0	0	39.01	24.38	0	23.14	37.02	46.28											1.16	0.72	0	0.49	0.78	0.97											2.01	1.26	0	1.34	2.15	2.68
84	580	0.58	0	0	0	0	0	0	0	0
85	480	0.48	0	0	0	0	0	0	0	0
86	670	0.67	0	0	0	0	0	0	0	0	18.25	27.37							0	0	0	0	0	0	0	0	0.54	0.81							0	0	0	0	0	0	0	0	0.94	1.41
87	1200	1.2	0	0	0	23.57	32.99	42.42	70.7	94.27												0.7	0.98	1.26	2.1	2.8												1.21	1.7	2.18	3.64	4.85
88	1010	1.01	0	0	0	0	0	25.2	44.8	67.2	84													0.75	1.33	2	2.5													1.3	2.31	3.46	4.32
89	930	0.93	0	0	0	0	0	0	24.33	36.49	66.9														0.72	1.08	1.99														1.25	1.88	3.44
90	1220	1.22	0	0	23.18	46.36	69.54	92.72	115.9	154											0.96	1.38	2.07	2.75	3.44	3.23											1.19	2.39	3.58	4.77	5.97	8.93
91	510	0.51	0	0	0	0	0	0	22.18	33.27	44.36	55.45													0.66	0.99	1.32	1.65													1.14	1.71	2.28	2.85
92	750	0.75	0	0	0	0	0	0	0	0	0	0
93	780	0.78	0	0	0	0	0	0	0	0
94	800	0.8	0	0	0	0	0	0	0	0
95	600	0.6	0	0	0	0	0	0	0	0	0	0	0	0
96	1010	1.01	0	0	0	0	0	0	22.4	30.8	61.6	85.04													0.67	0.91	1.83	1.79													1.15	1.59	3.17	4.93
97	870	0.87	0	0	0	0	0	0	0	0	0
98	1400	1.4	0	0	20.2	0	0	28.28	40.4	52.52											0.6	0	0	0.84	1.2	1.56											1.04	0	0	1.46	2.08	2.7
99	400	0.4	0	0	0	0	0	0	0	0	0
100	570	0.57	0	0	0	0	0	0	0	0	0
101	1160	1.16	0	0	36.57	73.14	73.14	73.14	73.14	82.89	97.53	121.91									1.09	2.17	2.17	2.17	2.17	2.46	2.9	3.62									1.88	3.77	3.77	3.77	3.77	4.27	5.02	6.28
102	1350	1.35	0	0	0	0	0	0	0	15.91	31.81	31.81	47.72	59.64												0.33	0.67	0.67	1	1.25												0.92	1.85	1.85	2.77	3.46
103	660	0.66	0	0	0	0	0	0	0	0	16.27	24.4	32.53														0.34	0.51	0.68														0.94	1.42	1.89
104	940	0.94	0	0	0	0	0	0	0	0	0
105	850	0.85	0	0	0	0	0	0	0	0	0	0	0
106	730	0.73	0	0	0	0	0	0	0	0	0	0	0	0
107	1040	1.04	0	0	0	0	0	0	0	0	0	0	0	0
108	890	0.89	0	0	0	0	0	0	0	0	0	0
109	800	0.8	0	0	0	0	0	0	0	0	0	0	0
110	510	0.51	0	0	0	0	0	0	0	0	0
111	1240	1.24	0	0	22.81	0	22.81	31.93	38.96	47.62											0.68	0	0.68	0.95	0.82	1											1.17	0	1.17	1.64	2.26	2.76
112	1140	1.14	0	0	0	0	0	0	14.88	29.77	28.25	28.25													0.44	0.88	0.59														0.77	1.53	1.64
113	1440	1.44	0	0	15.71	27.49	39.28	48.46	48.46	67.1	89.47										0.47	0.82	1.17	1.02	1.02	1.41	1.88										0.81	1.42	2.02	2.81	2.81	3.89	5.19
114	980	0.98	0	0	0	0	0	23.09	34.63	46.17	57.71	75.03												0.69	1.03	1.37	1.71	2.23												1.19	1.78	2.38	2.97	3.86
115	1160	1.16	0	0	19.5	29.29	39.01	48.76	58.51	73.14	87.77										0.58	0.87	1.16	1.45	1.74	2.17	2.61										1	1.51	2.01	2.51	3.01	3.77	4.52
116	720	0.72	0	0	0	0	0	0	0	0	0	0	0
117	590	0.59	0	0	0	0	0	0	0	0	0	18.2	36.39															0.38	0.76															1.06	2.11
118	610	0.61	0	0	0	0	0	0	0	0	0	17.6	26.4	35.2														0.37	0.55	0.74														1.02	1.53	2.04
119	890	0.89	0	0	0	0	0	0	24.13	30.16	48.25	72.38													0.51	0.63	1.01	1.52													1.4	1.75	2.8	4.2
120	1020	1.02	0	0	0	0	0	18.42	23.68	28.95														0.39	0.5	0.61														1.07	1.37	1.68
121	860	0.86	0	0	0	0	0	0	0	0
122	1130	1.13	0	0	0	0	0	0	0	19	30.03	40.04	50.05	50.05												0.4	0.89	1.19	1.49	1.49												1.1	1.55	2.06	2.58	2.58
[truncated: 38 more columns]

[truncated: 4 more sheets: preNST_protein, preNST_Protein(kg), preNST_Energy(kg), Sheet1]
